# Supplementary material for: Fungal Biodiversity of the Most Common Types of Polish Soil in a Long-Term Microplot Experiment
Source: Front Microbiol. 2019 Jan 22;10:6. doi: 10.3389/fmicb.2019.00006 (PMC6357946; doi:10.3389/fmicb.2019.00006)
Supplement: TABLE S2 — Species hypothesis DOI’s. [file Table_2.XLSX]

## Sheet: 02_Blast_filtered_best_hit
Species Hypothesis ID	DOI	Kingdom	Phylum	Class	Order	Family	Genus	Species	Haplic Cambisol	Cambic Leptosol	Fluvic Cambisol	Haplic Luvisol	Gleyic Chernozem	Brunic Arenosol I	Cambisol	Brunic Arenosol II
SH443358.07FU	dx.doi.org/10.15156/BIO/SH443358.07FU	k__Fungi	p__Ascomycota	c__Sordariomycetes	o__Hypocreales	f__Nectriaceae	g__Fusarium	s__Fusarium_acutatum	0	3016	4974	5288	1105	0	3051	6676
SH413588.07FU	dx.doi.org/10.15156/BIO/SH413588.07FU	k__Fungi	p__Ascomycota	c__Eurotiomycetes	o__Eurotiales	f__Trichocomaceae	g__Talaromyces	s__Talaromyces_angelicus	3580	57	0	0	0	18757	39	391
SH216250.07FU	dx.doi.org/10.15156/BIO/SH216250.07FU	k__Fungi	p__Ascomycota	c__Dothideomycetes	o__Capnodiales	f__Mycosphaerellaceae	g__Mycosphaerella	s__Mycosphaerella_tassiana	540	3115	223	3581	746	459	122	13582
SH211298.07FU	dx.doi.org/10.15156/BIO/SH211298.07FU	k__Fungi	p__Ascomycota	c__Leotiomycetes	o__Helotiales	f__Helotiaceae	g__Tetracladium	s__Tetracladium_sp	205	623	4104	4950	483	32	11446	432
SH013975.07FU	dx.doi.org/10.15156/BIO/SH013975.07FU	k__Fungi	p__Ascomycota	c__Sordariomycetes	o__Sordariales	f__unidentified	g__unidentified	s__Sordariales_sp	5948	881	1338	2234	634	1169	1156	3621
SH494180.07FU	dx.doi.org/10.15156/BIO/SH494180.07FU	k__Fungi	p__unidentified	c__unidentified	o__unidentified	f__unidentified	g__unidentified	s__Fungi_sp	2602	208	512	4819	110	367	3176	3153
SH192619.07FU	dx.doi.org/10.15156/BIO/SH192619.07FU	k__Fungi	p__Ascomycota	c__Dothideomycetes	o__Capnodiales	f__Teratosphaeriaceae	g__Devriesia	s__Devriesia_sp	4180	57	15	3539	18	3360	953	2823
SH190017.07FU	dx.doi.org/10.15156/BIO/SH190017.07FU	k__Fungi	p__Basidiomycota	c__Tremellomycetes	o__Filobasidiales	f__Piskurozymaceae	g__Solicoccozyma	s__Solicoccozyma_terricola	951	30	8	5404	9	1587	2615	2092
SH533919.07FU	dx.doi.org/10.15156/BIO/SH533919.07FU	k__Fungi	p__unidentified	c__unidentified	o__unidentified	f__unidentified	g__unidentified	s__Fungi_sp	36	1218	5268	1002	819	0	2467	260
SH233489.07FU	dx.doi.org/10.15156/BIO/SH233489.07FU	k__Fungi	p__Mortierellomycota	c__Mortierellomycetes	o__Mortierellales	f__Mortierellaceae	g__Mortierella	s__Mortierella_elongata	984	0	0	2578	0	347	791	4747
SH482935.07FU	dx.doi.org/10.15156/BIO/SH482935.07FU	k__Fungi	p__Ascomycota	c__Eurotiomycetes	o__Chaetothyriales	f__unidentified	g__unidentified	s__Chaetothyriales_sp	2598	21	10	1178	15	2443	271	2572
SH233489.07FU	dx.doi.org/10.15156/BIO/SH233489.07FU	k__Fungi	p__Mortierellomycota	c__Mortierellomycetes	o__Mortierellales	f__Mortierellaceae	g__Mortierella	s__Mortierella_elongata	633	52	619	3158	269	280	2404	742
SH379501.07FU	dx.doi.org/10.15156/BIO/SH379501.07FU	k__Fungi	p__Mortierellomycota	c__Mortierellomycetes	o__Mortierellales	f__Mortierellaceae	g__Mortierella	s__Mortierella_horticola	121	4472	208	326	654	0	1955	0
SH175275.07FU	dx.doi.org/10.15156/BIO/SH175275.07FU	k__Fungi	p__Ascomycota	c__Sordariomycetes	o__Hypocreales	f__Nectriaceae	g__unidentified	s__Nectriaceae_sp	185	182	968	63	4964	12	1022	241
SH630960.07FU	dx.doi.org/10.15156/BIO/SH630960.07FU	k__Fungi	p__unidentified	c__unidentified	o__unidentified	f__unidentified	g__unidentified	s__Fungi_sp	4098	0	0	0	0	3275	0	0
SH217522.07FU	dx.doi.org/10.15156/BIO/SH217522.07FU	k__Fungi	p__Ascomycota	c__Eurotiomycetes	o__Chaetothyriales	f__unidentified	g__unidentified	s__Chaetothyriales_sp	1123	0	0	431	0	2151	127	3061
SH190018.07FU	dx.doi.org/10.15156/BIO/SH190018.07FU	k__Fungi	p__Basidiomycota	c__Tremellomycetes	o__Filobasidiales	f__Piskurozymaceae	g__Solicoccozyma	s__Solicoccozyma_terrea	505	57	59	2497	39	538	1344	1332
SH495091.07FU	dx.doi.org/10.15156/BIO/SH495091.07FU	k__Fungi	p__Mortierellomycota	c__Mortierellomycetes	o__Mortierellales	f__Mortierellaceae	g__unidentified	s__Mortierellaceae_sp	170	0	0	3314	0	0	2013	295
SH016531.07FU	dx.doi.org/10.15156/BIO/SH016531.07FU	k__Fungi	p__Ascomycota	c__Leotiomycetes	o__unidentified	f__unidentified	g__unidentified	s__Leotiomycetes_sp	701	15	0	83	6	1818	12	3109
SH204366.07FU	dx.doi.org/10.15156/BIO/SH204366.07FU	k__Fungi	p__Ascomycota	c__Lecanoromycetes	o__unidentified	f__unidentified	g__unidentified	s__Lecanoromycetes_sp	82	0	0	0	0	67	2	5553
SH480198.07FU	dx.doi.org/10.15156/BIO/SH480198.07FU	k__Fungi	p__Ascomycota	c__Sordariomycetes	o__Sordariales	f__Chaetomiaceae	g__Chaetomium	s__Chaetomium_sp	208	15	0	9	0	5208	9	0
SH183633.07FU	dx.doi.org/10.15156/BIO/SH183633.07FU	k__Fungi	p__Mortierellomycota	c__Mortierellomycetes	o__Mortierellales	f__Mortierellaceae	g__Mortierella	s__Mortierella_alpina	12	2197	1566	193	504	0	657	26
SH334211.07FU	dx.doi.org/10.15156/BIO/SH334211.07FU	k__Fungi	p__Ascomycota	c__Leotiomycetes	o__Thelebolales	f__Pseudeurotiaceae	g__Geomyces	s__Geomyces_asperulatus	1183	25	0	101	0	3410	48	143
SH217636.07FU	dx.doi.org/10.15156/BIO/SH217636.07FU	k__Fungi	p__Ascomycota	c__Sordariomycetes	o__Hypocreales	f__unidentified	g__unidentified	s__Hypocreales_sp	306	488	1079	835	450	56	317	1218
SH183635.07FU	dx.doi.org/10.15156/BIO/SH183635.07FU	k__Fungi	p__Mortierellomycota	c__Mortierellomycetes	o__Mortierellales	f__Mortierellaceae	g__Mortierella	s__Mortierella_alpina	0	2404	853	57	1432	0	0	0
SH204313.07FU	dx.doi.org/10.15156/BIO/SH204313.07FU	k__Fungi	p__Ascomycota	c__Leotiomycetes	o__Helotiales	f__Helotiaceae	g__Tetracladium	s__Tetracladium_sp	0	1837	1892	74	445	0	155	0
SH180464.07FU	dx.doi.org/10.15156/BIO/SH180464.07FU	k__Fungi	p__Ascomycota	c__Eurotiomycetes	o__Chaetothyriales	f__Herpotrichiellaceae	g__unidentified	s__Herpotrichiellaceae_sp	566	43	21	549	0	1805	528	701
SH019733.07FU	dx.doi.org/10.15156/BIO/SH019733.07FU	k__Fungi	p__Ascomycota	c__Sordariomycetes	o__Sordariales	f__Lasiosphaeriaceae	g__Cladorrhinum	s__Cladorrhinum_brunnescens	0	150	2823	376	526	0	220	83
SH495995.07FU	dx.doi.org/10.15156/BIO/SH495995.07FU	k__Fungi	p__Ascomycota	c__Sordariomycetes	o__Sordariales	f__Sordariaceae	g__unidentified	s__Sordariaceae_sp	0	13	1454	6	118	0	2450	36
SH204309.07FU	dx.doi.org/10.15156/BIO/SH204309.07FU	k__Fungi	p__Ascomycota	c__unidentified	o__unidentified	f__unidentified	g__unidentified	s__Ascomycota_sp	0	1505	714	315	713	0	656	149
SH193772.07FU	dx.doi.org/10.15156/BIO/SH193772.07FU	k__Fungi	p__Basidiomycota	c__Microbotryomycetes	o__Leucosporidiales	f__Leucosporidiaceae	g__Leucosporidium	s__Leucosporidium_fragarium	34	0	0	160	0	18	0	3650
SH028078.07FU	dx.doi.org/10.15156/BIO/SH028078.07FU	k__Fungi	p__Ascomycota	c__Leotiomycetes	o__unidentified	f__unidentified	g__unidentified	s__Leotiomycetes_sp	3202	0	5	580	28	26	0	15
SH492126.07FU	dx.doi.org/10.15156/BIO/SH492126.07FU	k__Fungi	p__unidentified	c__unidentified	o__unidentified	f__unidentified	g__unidentified	s__Fungi_sp	145	261	2271	88	255	70	414	299
SH331251.07FU	dx.doi.org/10.15156/BIO/SH331251.07FU	k__Fungi	p__Ascomycota	c__Eurotiomycetes	o__Eurotiales	f__Aspergillaceae	g__Penicillium	s__Penicillium_ortum	421	0	0	425	0	327	130	2295
SH180123.07FU	dx.doi.org/10.15156/BIO/SH180123.07FU	k__Fungi	p__Mortierellomycota	c__Mortierellomycetes	o__Mortierellales	f__Mortierellaceae	g__Mortierella	s__Mortierella_hyalina	61	0	0	455	0	2210	109	703
SH180118.07FU	dx.doi.org/10.15156/BIO/SH180118.07FU	k__Fungi	p__Mortierellomycota	c__Mortierellomycetes	o__Mortierellales	f__Mortierellaceae	g__Mortierella	s__Mortierella_elongata	0	480	2080	98	327	0	545	0
SH211201.07FU	dx.doi.org/10.15156/BIO/SH211201.07FU	k__Fungi	p__Ascomycota	c__Sordariomycetes	o__Hypocreales	f__Bionectriaceae	g__unidentified	s__Bionectriaceae_sp	0	0	0	0	0	0	2745	492
SH407688.07FU	dx.doi.org/10.15156/BIO/SH407688.07FU	k__Fungi	p__Ascomycota	c__Eurotiomycetes	o__Eurotiales	f__Aspergillaceae	g__Penicillium	s__Penicillium_jensenii	188	456	273	270	128	88	1080	740
SH180464.07FU	dx.doi.org/10.15156/BIO/SH180464.07FU	k__Fungi	p__Ascomycota	c__Eurotiomycetes	o__Chaetothyriales	f__Herpotrichiellaceae	g__unidentified	s__Herpotrichiellaceae_sp	1190	0	0	106	0	670	496	581
SH207979.07FU	dx.doi.org/10.15156/BIO/SH207979.07FU	k__Fungi	p__Ascomycota	c__Sordariomycetes	o__Hypocreales	f__Hypocreales_fam_Incertae_sedis	g__Acremonium	s__Acremonium_persicinum	0	1183	1270	51	300	5	96	53
SH206130.07FU	dx.doi.org/10.15156/BIO/SH206130.07FU	k__Fungi	p__Ascomycota	c__Leotiomycetes	o__Helotiales	f__unidentified	g__unidentified	s__Helotiales_sp	451	0	8	267	0	1046	152	1022
SH187072.07FU	dx.doi.org/10.15156/BIO/SH187072.07FU	k__Fungi	p__Mucoromycota	c__Mucoromycetes	o__Mucorales	f__Mucoraceae	g__Mucor	s__Mucor_hiemalis	7	165	0	110	2058	0	71	489
SH212434.07FU	dx.doi.org/10.15156/BIO/SH212434.07FU	k__Fungi	p__Ascomycota	c__Sordariomycetes	o__Hypocreales	f__Cordycipitaceae	g__unidentified	s__Cordycipitaceae_sp	0	0	0	0	0	474	0	2420
SH204317.07FU	dx.doi.org/10.15156/BIO/SH204317.07FU	k__Fungi	p__Ascomycota	c__Eurotiomycetes	o__unidentified	f__unidentified	g__unidentified	s__Eurotiomycetes_sp	0	420	772	1066	274	0	342	0
SH204046.07FU	dx.doi.org/10.15156/BIO/SH204046.07FU	k__Fungi	p__Ascomycota	c__unidentified	o__unidentified	f__unidentified	g__unidentified	s__Ascomycota_sp	239	747	441	547	197	12	430	232
SH490631.07FU	dx.doi.org/10.15156/BIO/SH490631.07FU	k__Fungi	p__unidentified	c__unidentified	o__unidentified	f__unidentified	g__unidentified	s__Fungi_sp	820	0	0	0	0	1402	63	520
SH129189.07FU	dx.doi.org/10.15156/BIO/SH129189.07FU	k__Fungi	p__Ascomycota	c__Sordariomycetes	o__Hypocreales	f__Hypocreales_fam_Incertae_sedis	g__Emericellopsis	s__Emericellopsis_glabra	234	720	155	576	377	25	633	65
SH212602.07FU	dx.doi.org/10.15156/BIO/SH212602.07FU	k__Fungi	p__Ascomycota	c__unidentified	o__unidentified	f__unidentified	g__unidentified	s__Ascomycota_sp	209	125	124	538	117	1025	173	453
SH125128.07FU	dx.doi.org/10.15156/BIO/SH125128.07FU	k__Fungi	p__Ascomycota	c__Eurotiomycetes	o__Eurotiales	f__Aspergillaceae	g__Penicillium	s__Penicillium_raperi	631	45	0	159	0	660	0	1181
SH493234.07FU	dx.doi.org/10.15156/BIO/SH493234.07FU	k__Fungi	p__unidentified	c__unidentified	o__unidentified	f__unidentified	g__unidentified	s__Fungi_sp	0	0	0	0	0	0	2532	0
SH180165.07FU	dx.doi.org/10.15156/BIO/SH180165.07FU	k__Fungi	p__Mortierellomycota	c__Mortierellomycetes	o__Mortierellales	f__Mortierellaceae	g__Mortierella	s__Mortierella_sp	0	62	2396	0	0	0	0	0
SH374010.07FU	dx.doi.org/10.15156/BIO/SH374010.07FU	k__Fungi	p__Ascomycota	c__Sordariomycetes	o__Sordariales	f__Chaetomiaceae	g__Humicola	s__Humicola_grisea	245	383	0	650	0	194	529	288
SH217523.07FU	dx.doi.org/10.15156/BIO/SH217523.07FU	k__Fungi	p__unidentified	c__unidentified	o__unidentified	f__unidentified	g__unidentified	s__Fungi_sp	323	0	0	160	0	1231	87	373
SH217522.07FU	dx.doi.org/10.15156/BIO/SH217522.07FU	k__Fungi	p__Ascomycota	c__Eurotiomycetes	o__Chaetothyriales	f__unidentified	g__unidentified	s__Chaetothyriales_sp	307	0	0	138	0	620	154	917
SH212824.07FU	dx.doi.org/10.15156/BIO/SH212824.07FU	k__Fungi	p__Basidiomycota	c__Tremellomycetes	o__Cystofilobasidiales	f__Cystofilobasidiaceae	g__Guehomyces	s__Guehomyces_pullulans	562	89	89	157	95	89	871	145
SH237710.07FU	dx.doi.org/10.15156/BIO/SH237710.07FU	k__Fungi	p__Ascomycota	c__Eurotiomycetes	o__Eurotiales	f__Aspergillaceae	g__Penicillium	s__Penicillium_canariense	0	0	0	655	0	0	1302	99
SH429908.07FU	dx.doi.org/10.15156/BIO/SH429908.07FU	k__Fungi	p__Ascomycota	c__Dothideomycetes	o__Pleosporales	f__Pleosporaceae	g__Alternaria	s__Alternaria_alternata	114	34	28	425	29	237	16	1117
SH237726.07FU	dx.doi.org/10.15156/BIO/SH237726.07FU	k__Fungi	p__Ascomycota	c__Eurotiomycetes	o__Eurotiales	f__Aspergillaceae	g__Penicillium	s__Penicillium_mariae-crucis	159	12	0	1106	0	0	687	0
SH327536.07FU	dx.doi.org/10.15156/BIO/SH327536.07FU	k__Fungi	p__Ascomycota	c__Sordariomycetes	o__Hypocreales	f__Hypocreaceae	g__Trichoderma	s__Trichoderma_evansii	97	47	0	187	0	273	172	1128
SH490589.07FU	dx.doi.org/10.15156/BIO/SH490589.07FU	k__Fungi	p__Ascomycota	c__Sordariomycetes	o__unidentified	f__unidentified	g__unidentified	s__Sordariomycetes_sp	343	0	171	429	0	93	75	683
SH181894.07FU	dx.doi.org/10.15156/BIO/SH181894.07FU	k__Fungi	p__Ascomycota	c__Sordariomycetes	o__Sordariales	f__Lasiosphaeriaceae	g__Cladorrhinum	s__Cladorrhinum_flexuosum	0	0	0	1475	0	0	218	18
SH332127.07FU	dx.doi.org/10.15156/BIO/SH332127.07FU	k__Fungi	p__Ascomycota	c__Sordariomycetes	o__Hypocreales	f__Bionectriaceae	g__Clonostachys	s__Clonostachys_rosea	0	462	411	112	30	0	689	0
SH497229.07FU	dx.doi.org/10.15156/BIO/SH497229.07FU	k__Fungi	p__unidentified	c__unidentified	o__unidentified	f__unidentified	g__unidentified	s__Fungi_sp	0	216	523	102	547	0	251	0
SH369559.07FU	dx.doi.org/10.15156/BIO/SH369559.07FU	k__Fungi	p__Basidiomycota	c__Microbotryomycetes	o__Leucosporidiales	f__Leucosporidiaceae	g__Leucosporidium	s__Leucosporidium_yakuticum	0	0	0	29	0	0	30	1540
SH495094.07FU	dx.doi.org/10.15156/BIO/SH495094.07FU	k__Fungi	p__Ascomycota	c__Sordariomycetes	o__Microascales	f__Halosphaeriaceae	g__unidentified	s__Halosphaeriaceae_sp	17	122	611	216	85	0	479	18
SH218825.07FU	dx.doi.org/10.15156/BIO/SH218825.07FU	k__Fungi	p__Ascomycota	c__unidentified	o__unidentified	f__unidentified	g__unidentified	s__Ascomycota_sp	92	368	141	222	302	6	335	38
SH237541.07FU	dx.doi.org/10.15156/BIO/SH237541.07FU	k__Fungi	p__Ascomycota	c__Eurotiomycetes	o__Eurotiales	f__Aspergillaceae	g__Penicillium	s__Penicillium_subrubescens	241	17	0	611	0	0	104	484
SH534400.07FU	dx.doi.org/10.15156/BIO/SH534400.07FU	k__Fungi	p__unidentified	c__unidentified	o__unidentified	f__unidentified	g__unidentified	s__Fungi_sp	0	178	561	71	148	0	407	91
SH183636.07FU	dx.doi.org/10.15156/BIO/SH183636.07FU	k__Fungi	p__Mortierellomycota	c__Mortierellomycetes	o__Mortierellales	f__Mortierellaceae	g__Mortierella	s__Mortierella_alpina	0	881	212	11	326	0	21	0
SH195293.07FU	dx.doi.org/10.15156/BIO/SH195293.07FU	k__Fungi	p__Ascomycota	c__Sordariomycetes	o__Sordariales	f__Chaetomiaceae	g__Chaetomium	s__Chaetomium_grande	0	87	1146	0	147	0	0	41
SH182678.07FU	dx.doi.org/10.15156/BIO/SH182678.07FU	k__Fungi	p__Ascomycota	c__Sordariomycetes	o__Hypocreales	f__Bionectriaceae	g__Clonostachys	s__Clonostachys_rosea	40	129	374	135	274	108	237	107
SH491809.07FU	dx.doi.org/10.15156/BIO/SH491809.07FU	k__Fungi	p__unidentified	c__unidentified	o__unidentified	f__unidentified	g__unidentified	s__Fungi_sp	135	199	217	165	84	112	315	147
SH530986.07FU	dx.doi.org/10.15156/BIO/SH530986.07FU	k__Fungi	p__Ascomycota	c__Sordariomycetes	o__Sordariales	f__Chaetomiaceae	g__Chaetomium	s__Chaetomium_cupreum	372	59	0	0	0	490	0	444
SH237541.07FU	dx.doi.org/10.15156/BIO/SH237541.07FU	k__Fungi	p__Ascomycota	c__Eurotiomycetes	o__Eurotiales	f__Aspergillaceae	g__Penicillium	s__Penicillium_subrubescens	190	0	0	686	0	0	75	411
SH215536.07FU	dx.doi.org/10.15156/BIO/SH215536.07FU	k__Fungi	p__Ascomycota	c__Dothideomycetes	o__Pleosporales	f__Sporormiaceae	g__Preussia	s__Preussia_sp	0	454	33	27	781	8	20	0
SH217523.07FU	dx.doi.org/10.15156/BIO/SH217523.07FU	k__Fungi	p__unidentified	c__unidentified	o__unidentified	f__unidentified	g__unidentified	s__Fungi_sp	944	29	0	0	0	0	0	347
SH214037.07FU	dx.doi.org/10.15156/BIO/SH214037.07FU	k__Fungi	p__Basidiomycota	c__Tremellomycetes	o__Filobasidiales	f__Filobasidiaceae	g__Goffeauzyma	s__Goffeauzyma_gastrica	50	51	77	21	108	14	904	33
SH180110.07FU	dx.doi.org/10.15156/BIO/SH180110.07FU	k__Fungi	p__Mortierellomycota	c__Mortierellomycetes	o__Mortierellales	f__Mortierellaceae	g__Mortierella	s__Mortierella_gamsii	0	463	0	0	777	0	0	0
SH331251.07FU	dx.doi.org/10.15156/BIO/SH331251.07FU	k__Fungi	p__Ascomycota	c__Eurotiomycetes	o__Eurotiales	f__Aspergillaceae	g__Penicillium	s__Penicillium_ortum	0	0	0	0	0	0	0	1221
SH493915.07FU	dx.doi.org/10.15156/BIO/SH493915.07FU	k__Fungi	p__Ascomycota	c__unidentified	o__unidentified	f__unidentified	g__unidentified	s__Ascomycota_sp	67	0	0	844	0	21	159	113
SH492252.07FU	dx.doi.org/10.15156/BIO/SH492252.07FU	k__Fungi	p__unidentified	c__unidentified	o__unidentified	f__unidentified	g__unidentified	s__Fungi_sp	62	62	85	250	0	85	480	104
SH221584.07FU	dx.doi.org/10.15156/BIO/SH221584.07FU	k__Fungi	p__Ascomycota	c__Dothideomycetes	o__Pleosporales	f__unidentified	g__unidentified	s__Pleosporales_sp	247	10	0	0	0	405	179	281
SH211372.07FU	dx.doi.org/10.15156/BIO/SH211372.07FU	k__Fungi	p__Ascomycota	c__Leotiomycetes	o__Helotiales	f__Helotiaceae	g__Scytalidium	s__Scytalidium_lignicola	194	0	21	71	0	170	166	469
SH188374.07FU	dx.doi.org/10.15156/BIO/SH188374.07FU	k__Fungi	p__Mucoromycota	c__Mucoromycetes	o__Mucorales	f__Mucoraceae	g__Mucor	s__Mucor_moelleri	161	14	0	72	0	773	11	57
SH217010.07FU	dx.doi.org/10.15156/BIO/SH217010.07FU	k__Fungi	p__Ascomycota	c__Leotiomycetes	o__Helotiales	f__Myxotrichaceae	g__Oidiodendron	s__Oidiodendron_cereale	7	0	17	58	24	4	962	0
SH214063.07FU	dx.doi.org/10.15156/BIO/SH214063.07FU	k__Fungi	p__Mortierellomycota	c__Mortierellomycetes	o__Mortierellales	f__Mortierellaceae	g__Mortierella	s__Mortierella_exigua	0	264	66	447	0	0	292	0
SH198113.07FU	dx.doi.org/10.15156/BIO/SH198113.07FU	k__Fungi	p__Ascomycota	c__Leotiomycetes	o__Helotiales	f__unidentified	g__unidentified	s__Helotiales_sp	1056	11	0	0	0	0	0	0
SH221988.07FU	dx.doi.org/10.15156/BIO/SH221988.07FU	k__Fungi	p__Ascomycota	c__Eurotiomycetes	o__Eurotiales	f__Aspergillaceae	g__Aspergillus	s__Aspergillus_pseudodeflectus	0	448	38	4	520	0	28	9
SH213755.07FU	dx.doi.org/10.15156/BIO/SH213755.07FU	k__Fungi	p__Ascomycota	c__Pezizomycetes	o__Pezizales	f__Pyronemataceae	g__unidentified	s__Pyronemataceae_sp	0	86	17	90	803	0	50	0
SH374346.07FU	dx.doi.org/10.15156/BIO/SH374346.07FU	k__Fungi	p__Ascomycota	c__Sordariomycetes	o__Sordariales	f__Chaetomiaceae	g__Chaetomium	s__Chaetomium_globosum	0	0	58	923	0	61	0	0
SH174294.07FU	dx.doi.org/10.15156/BIO/SH174294.07FU	k__Fungi	p__Ascomycota	c__Sordariomycetes	o__Hypocreales	f__Nectriaceae	g__unidentified	s__Nectriaceae_sp	0	86	705	5	73	0	162	0
SH206962.07FU	dx.doi.org/10.15156/BIO/SH206962.07FU	k__Fungi	p__Ascomycota	c__Pezizomycetes	o__Pezizales	f__Ascobolaceae	g__Ascobolus	s__Ascobolus_sp	0	0	0	376	0	0	212	439
SH493241.07FU	dx.doi.org/10.15156/BIO/SH493241.07FU	k__Fungi	p__unidentified	c__unidentified	o__unidentified	f__unidentified	g__unidentified	s__Fungi_sp	0	548	62	44	74	11	179	97
SH237642.07FU	dx.doi.org/10.15156/BIO/SH237642.07FU	k__Fungi	p__Ascomycota	c__Eurotiomycetes	o__Eurotiales	f__Aspergillaceae	g__Penicillium	s__Penicillium_onobense	59	0	0	890	0	0	58	0
SH497382.07FU	dx.doi.org/10.15156/BIO/SH497382.07FU	k__Fungi	p__Ascomycota	c__Dothideomycetes	o__Pleosporales	f__Phaeosphaeriaceae	g__unidentified	s__Phaeosphaeriaceae_sp	0	32	53	114	191	0	612	0
SH425880.07FU	dx.doi.org/10.15156/BIO/SH425880.07FU	k__Fungi	p__Ascomycota	c__Eurotiomycetes	o__Eurotiales	f__Aspergillaceae	g__Penicillium	s__Penicillium_simplicissimum	628	0	0	0	0	369	0	0
SH213701.07FU	dx.doi.org/10.15156/BIO/SH213701.07FU	k__Fungi	p__Basidiomycota	c__Agaricomycetes	o__Trechisporales	f__Hydnodontaceae	g__Trechispora	s__Trechispora_sp	8	0	0	0	0	252	317	408
SH189947.07FU	dx.doi.org/10.15156/BIO/SH189947.07FU	k__Fungi	p__Ascomycota	c__Dothideomycetes	o__Pleosporales	f__Pleosporaceae	g__Drechslera	s__Drechslera_sp	22	0	0	452	0	0	466	34
SH201127.07FU	dx.doi.org/10.15156/BIO/SH201127.07FU	k__Fungi	p__Basidiomycota	c__Agaricomycetes	o__Cantharellales	f__Cantharellales_fam_Incertae_sedis	g__Minimedusa	s__Minimedusa_polyspora	34	0	0	0	35	0	350	542
SH195329.07FU	dx.doi.org/10.15156/BIO/SH195329.07FU	k__Fungi	p__Ascomycota	c__Sordariomycetes	o__Sordariales	f__Chaetomiaceae	g__Chaetomium	s__Chaetomium_iranianum	86	0	0	0	25	0	0	850
SH211413.07FU	dx.doi.org/10.15156/BIO/SH211413.07FU	k__Fungi	p__Ascomycota	c__unidentified	o__unidentified	f__unidentified	g__unidentified	s__Ascomycota_sp	63	0	0	0	0	806	0	90
SH017501.07FU	dx.doi.org/10.15156/BIO/SH017501.07FU	k__Fungi	p__Ascomycota	c__Dothideomycetes	o__Pleosporales	f__unidentified	g__unidentified	s__Pleosporales_sp	433	0	0	104	0	18	0	399
SH009124.07FU	dx.doi.org/10.15156/BIO/SH009124.07FU	k__Fungi	p__unidentified	c__unidentified	o__unidentified	f__unidentified	g__unidentified	s__Fungi_sp	109	0	0	0	0	0	0	845
SH202944.07FU	dx.doi.org/10.15156/BIO/SH202944.07FU	k__Fungi	p__Ascomycota	c__Sordariomycetes	o__Sordariales	f__unidentified	g__unidentified	s__Sordariales_sp	0	0	133	0	810	0	0	0
SH493234.07FU	dx.doi.org/10.15156/BIO/SH493234.07FU	k__Fungi	p__unidentified	c__unidentified	o__unidentified	f__unidentified	g__unidentified	s__Fungi_sp	158	0	0	305	214	0	0	195
SH195774.07FU	dx.doi.org/10.15156/BIO/SH195774.07FU	k__Fungi	p__Ascomycota	c__Dothideomycetes	o__Dothideales	f__Aureobasidiaceae	g__Aureobasidium	s__Aureobasidium_pullulans	25	8	20	436	0	45	0	316
SH216253.07FU	dx.doi.org/10.15156/BIO/SH216253.07FU	k__Fungi	p__Ascomycota	c__Eurotiomycetes	o__Eurotiales	f__Aspergillaceae	g__Penicillium	s__Penicillium_sp	0	92	133	342	76	0	0	192
SH490636.07FU	dx.doi.org/10.15156/BIO/SH490636.07FU	k__Fungi	p__Ascomycota	c__Eurotiomycetes	o__Eurotiales	f__Aspergillaceae	g__Penicillium	s__Penicillium_sp	0	0	253	440	0	0	141	0
SH495091.07FU	dx.doi.org/10.15156/BIO/SH495091.07FU	k__Fungi	p__Mortierellomycota	c__Mortierellomycetes	o__Mortierellales	f__Mortierellaceae	g__unidentified	s__Mortierellaceae_sp	0	72	85	106	71	0	488	0
SH521395.07FU	dx.doi.org/10.15156/BIO/SH521395.07FU	k__Fungi	p__Ascomycota	c__Sordariomycetes	o__Hypocreales	f__Nectriaceae	g__unidentified	s__Nectriaceae_sp	138	0	0	588	0	0	54	35
SH407882.07FU	dx.doi.org/10.15156/BIO/SH407882.07FU	k__Fungi	p__Ascomycota	c__Eurotiomycetes	o__Eurotiales	f__Aspergillaceae	g__Penicillium	s__Penicillium_canescens	0	0	21	255	0	0	301	223
SH188230.07FU	dx.doi.org/10.15156/BIO/SH188230.07FU	k__Fungi	p__Ascomycota	c__unidentified	o__unidentified	f__unidentified	g__unidentified	s__Ascomycota_sp	91	172	111	269	29	0	0	119
SH202459.07FU	dx.doi.org/10.15156/BIO/SH202459.07FU	k__Fungi	p__Basidiomycota	c__Tremellomycetes	o__Cystofilobasidiales	f__Cystofilobasidiales_fam_Incertae_sedis	g__Mrakiella	s__Mrakiella_aquatica	15	0	0	182	0	18	0	567
SH211413.07FU	dx.doi.org/10.15156/BIO/SH211413.07FU	k__Fungi	p__Ascomycota	c__unidentified	o__unidentified	f__unidentified	g__unidentified	s__Ascomycota_sp	52	17	0	45	10	460	14	184
SH216493.07FU	dx.doi.org/10.15156/BIO/SH216493.07FU	k__Fungi	p__Mucoromycota	c__Mucoromycetes	o__Mucorales	f__Cunninghamellaceae	g__Cunninghamella	s__Cunninghamella_elegans	0	3	0	0	0	0	766	0
SH526346.07FU	dx.doi.org/10.15156/BIO/SH526346.07FU	k__Fungi	p__Ascomycota	c__Arthoniomycetes	o__unidentified	f__unidentified	g__unidentified	s__Arthoniomycetes_sp	82	66	0	104	16	217	123	158
SH013975.07FU	dx.doi.org/10.15156/BIO/SH013975.07FU	k__Fungi	p__Ascomycota	c__Sordariomycetes	o__Sordariales	f__unidentified	g__unidentified	s__Sordariales_sp	0	0	0	133	50	340	172	63
SH179792.07FU	dx.doi.org/10.15156/BIO/SH179792.07FU	k__Fungi	p__Ascomycota	c__Leotiomycetes	o__Helotiales	f__Helotiaceae	g__Articulospora	s__Articulospora_sp	0	279	6	398	50	0	0	0
SH181894.07FU	dx.doi.org/10.15156/BIO/SH181894.07FU	k__Fungi	p__Ascomycota	c__Sordariomycetes	o__Sordariales	f__Lasiosphaeriaceae	g__Cladorrhinum	s__Cladorrhinum_flexuosum	0	245	358	0	94	0	0	0
SH193763.07FU	dx.doi.org/10.15156/BIO/SH193763.07FU	k__Fungi	p__Basidiomycota	c__Microbotryomycetes	o__Leucosporidiales	f__Leucosporidiaceae	g__Leucosporidium	s__Leucosporidium_creatinivorum	0	0	0	0	0	0	0	696
SH199073.07FU	dx.doi.org/10.15156/BIO/SH199073.07FU	k__Fungi	p__Basidiomycota	c__Tremellomycetes	o__Cystofilobasidiales	f__Mrakiaceae	g__Itersonilia	s__Itersonilia_pannonica	0	594	16	34	8	0	3	26
SH239071.07FU	dx.doi.org/10.15156/BIO/SH239071.07FU	k__Fungi	p__Ascomycota	c__Leotiomycetes	o__Thelebolales	f__Pseudeurotiaceae	g__Pseudogymnoascus	s__Pseudogymnoascus_verrucosus	0	134	80	0	342	13	88	23
SH374346.07FU	dx.doi.org/10.15156/BIO/SH374346.07FU	k__Fungi	p__Ascomycota	c__Sordariomycetes	o__Sordariales	f__Chaetomiaceae	g__Chaetomium	s__Chaetomium_globosum	297	0	0	0	0	306	66	0
SH204312.07FU	dx.doi.org/10.15156/BIO/SH204312.07FU	k__Fungi	p__Ascomycota	c__Leotiomycetes	o__Helotiales	f__Helotiaceae	g__Tetracladium	s__Tetracladium_marchalianum	0	405	56	0	88	15	99	0
SH193233.07FU	dx.doi.org/10.15156/BIO/SH193233.07FU	k__Fungi	p__Ascomycota	c__Eurotiomycetes	o__Chaetothyriales	f__Herpotrichiellaceae	g__Cladophialophora	s__Cladophialophora_humicola	0	0	0	0	0	638	0	0
SH204312.07FU	dx.doi.org/10.15156/BIO/SH204312.07FU	k__Fungi	p__Ascomycota	c__Leotiomycetes	o__Helotiales	f__Helotiaceae	g__Tetracladium	s__Tetracladium_marchalianum	0	174	143	96	31	0	180	0
SH491961.07FU	dx.doi.org/10.15156/BIO/SH491961.07FU	k__Fungi	p__Ascomycota	c__Dothideomycetes	o__Capnodiales	f__unidentified	g__unidentified	s__Capnodiales_sp	0	0	0	526	8	0	64	10
SH199201.07FU	dx.doi.org/10.15156/BIO/SH199201.07FU	k__Fungi	p__Ascomycota	c__Eurotiomycetes	o__Chaetothyriales	f__Herpotrichiellaceae	g__unidentified	s__Herpotrichiellaceae_sp	231	0	0	0	0	204	14	154
SH197016.07FU	dx.doi.org/10.15156/BIO/SH197016.07FU	k__Fungi	p__Ascomycota	c__Sordariomycetes	o__Branch06	f__unidentified	g__unidentified	s__Branch06_sp	0	0	0	368	0	0	174	0
SH218117.07FU	dx.doi.org/10.15156/BIO/SH218117.07FU	k__Fungi	p__Ascomycota	c__Leotiomycetes	o__Helotiales	f__unidentified	g__unidentified	s__Helotiales_sp	0	0	0	0	0	508	14	20
SH193773.07FU	dx.doi.org/10.15156/BIO/SH193773.07FU	k__Fungi	p__Basidiomycota	c__Microbotryomycetes	o__Leucosporidiales	f__Leucosporidiaceae	g__Leucosporidium	s__Leucosporidium_golubevii	22	0	0	93	15	8	0	396
SH494531.07FU	dx.doi.org/10.15156/BIO/SH494531.07FU	k__Fungi	p__unidentified	c__unidentified	o__unidentified	f__unidentified	g__unidentified	s__Fungi_sp	53	105	43	100	54	0	171	3
SH350568.07FU	dx.doi.org/10.15156/BIO/SH350568.07FU	k__Fungi	p__Ascomycota	c__Sordariomycetes	o__Hypocreales	f__Hypocreaceae	g__Trichoderma	s__Trichoderma_virilente	151	0	0	0	0	95	189	86
SH640159.07FU	dx.doi.org/10.15156/BIO/SH640159.07FU	k__Fungi	p__unidentified	c__unidentified	o__unidentified	f__unidentified	g__unidentified	s__Fungi_sp	0	286	0	43	92	0	94	0
SH205742.07FU	dx.doi.org/10.15156/BIO/SH205742.07FU	k__Fungi	p__Ascomycota	c__Leotiomycetes	o__Helotiales	f__Hyaloscyphaceae	g__unidentified	s__Hyaloscyphaceae_sp	178	0	0	0	0	325	0	0
SH357827.07FU	dx.doi.org/10.15156/BIO/SH357827.07FU	k__Fungi	p__Basidiomycota	c__Tremellomycetes	o__Filobasidiales	f__Piskurozymaceae	g__Solicoccozyma	s__Solicoccozyma_phenolica	110	0	0	0	0	92	0	275
SH017501.07FU	dx.doi.org/10.15156/BIO/SH017501.07FU	k__Fungi	p__Ascomycota	c__Dothideomycetes	o__Pleosporales	f__unidentified	g__unidentified	s__Pleosporales_sp	0	0	0	197	0	0	36	243
SH493229.07FU	dx.doi.org/10.15156/BIO/SH493229.07FU	k__Fungi	p__unidentified	c__unidentified	o__unidentified	f__unidentified	g__unidentified	s__Fungi_sp	0	132	125	15	191	6	6	0
SH191005.07FU	dx.doi.org/10.15156/BIO/SH191005.07FU	k__Fungi	p__Ascomycota	c__Dothideomycetes	o__Venturiales	f__Sympoventuriaceae	g__Scolecobasidium	s__Scolecobasidium_constrictum	63	0	0	55	0	36	81	238
SH198277.07FU	dx.doi.org/10.15156/BIO/SH198277.07FU	k__Fungi	p__Ascomycota	c__Sordariomycetes	o__Hypocreales	f__unidentified	g__unidentified	s__Hypocreales_sp	24	16	105	54	8	0	189	75
SH217880.07FU	dx.doi.org/10.15156/BIO/SH217880.07FU	k__Fungi	p__Ascomycota	c__unidentified	o__unidentified	f__unidentified	g__unidentified	s__Ascomycota_sp	0	236	76	42	17	0	100	0
SH182680.07FU	dx.doi.org/10.15156/BIO/SH182680.07FU	k__Fungi	p__Ascomycota	c__Sordariomycetes	o__Hypocreales	f__Bionectriaceae	g__Clonostachys	s__Clonostachys_miodochialis	34	137	8	5	152	98	32	0
SH027728.07FU	dx.doi.org/10.15156/BIO/SH027728.07FU	k__Fungi	p__Ascomycota	c__Sordariomycetes	o__Hypocreales	f__Nectriaceae	g__unidentified	s__Nectriaceae_sp	0	0	0	15	89	261	93	8
SH189943.07FU	dx.doi.org/10.15156/BIO/SH189943.07FU	k__Fungi	p__Mortierellomycota	c__Mortierellomycetes	o__Mortierellales	f__Mortierellaceae	g__Mortierella	s__Mortierella_angusta	0	0	0	0	0	465	0	0
SH011273.07FU	dx.doi.org/10.15156/BIO/SH011273.07FU	k__Fungi	p__Ascomycota	c__Sordariomycetes	o__Coniochaetales	f__unidentified	g__unidentified	s__Coniochaetales_sp	0	154	0	29	274	0	0	0
SH237591.07FU	dx.doi.org/10.15156/BIO/SH237591.07FU	k__Fungi	p__Ascomycota	c__Eurotiomycetes	o__Eurotiales	f__Aspergillaceae	g__Penicillium	s__Penicillium_simplicissimum	0	0	0	187	0	0	266	0
SH016531.07FU	dx.doi.org/10.15156/BIO/SH016531.07FU	k__Fungi	p__Ascomycota	c__Leotiomycetes	o__unidentified	f__unidentified	g__unidentified	s__Leotiomycetes_sp	64	0	0	0	0	146	0	242
SH201187.07FU	dx.doi.org/10.15156/BIO/SH201187.07FU	k__Fungi	p__Ascomycota	c__Sordariomycetes	o__Sordariales	f__Lasiosphaeriaceae	g__unidentified	s__Lasiosphaeriaceae_sp	0	0	0	0	0	432	0	0
SH190020.07FU	dx.doi.org/10.15156/BIO/SH190020.07FU	k__Fungi	p__Basidiomycota	c__Tremellomycetes	o__unidentified	f__unidentified	g__unidentified	s__Tremellomycetes_sp	110	0	0	46	0	0	6	264
SH186800.07FU	dx.doi.org/10.15156/BIO/SH186800.07FU	k__Fungi	p__Ascomycota	c__Leotiomycetes	o__Helotiales	f__Dermateaceae	g__Helgardia	s__Helgardia_anguioides	21	17	0	266	2	11	42	60
SH480198.07FU	dx.doi.org/10.15156/BIO/SH480198.07FU	k__Fungi	p__Ascomycota	c__Sordariomycetes	o__Sordariales	f__Chaetomiaceae	g__Chaetomium	s__Chaetomium_sp	0	0	0	0	0	415	0	0
SH012762.07FU	dx.doi.org/10.15156/BIO/SH012762.07FU	k__Fungi	p__Mucoromycota	c__Mucoromycetes	o__Mucorales	f__Rhizopodaceae	g__Rhizopus	s__Rhizopus_arrhizus	0	0	0	210	0	37	11	156
SH017501.07FU	dx.doi.org/10.15156/BIO/SH017501.07FU	k__Fungi	p__Ascomycota	c__Dothideomycetes	o__Pleosporales	f__unidentified	g__unidentified	s__Pleosporales_sp	59	0	0	111	0	0	112	130
SH183633.07FU	dx.doi.org/10.15156/BIO/SH183633.07FU	k__Fungi	p__Mortierellomycota	c__Mortierellomycetes	o__Mortierellales	f__Mortierellaceae	g__Mortierella	s__Mortierella_alpina	0	0	401	0	0	0	0	0
SH188230.07FU	dx.doi.org/10.15156/BIO/SH188230.07FU	k__Fungi	p__Ascomycota	c__unidentified	o__unidentified	f__unidentified	g__unidentified	s__Ascomycota_sp	0	0	0	0	0	0	394	0
SH493234.07FU	dx.doi.org/10.15156/BIO/SH493234.07FU	k__Fungi	p__unidentified	c__unidentified	o__unidentified	f__unidentified	g__unidentified	s__Fungi_sp	85	0	23	0	0	0	230	55
SH175276.07FU	dx.doi.org/10.15156/BIO/SH175276.07FU	k__Fungi	p__Ascomycota	c__Sordariomycetes	o__Hypocreales	f__Stachybotryaceae	g__unidentified	s__Stachybotryaceae_sp	0	58	0	0	329	0	0	0
SH374010.07FU	dx.doi.org/10.15156/BIO/SH374010.07FU	k__Fungi	p__Ascomycota	c__Sordariomycetes	o__Sordariales	f__Chaetomiaceae	g__Humicola	s__Humicola_grisea	0	0	321	0	61	0	0	0
SH199407.07FU	dx.doi.org/10.15156/BIO/SH199407.07FU	k__Fungi	p__Ascomycota	c__Eurotiomycetes	o__Eurotiales	f__Aspergillaceae	g__Penicillium	s__Penicillium_virgatum	42	0	0	30	0	29	18	256
SH192113.07FU	dx.doi.org/10.15156/BIO/SH192113.07FU	k__Fungi	p__Ascomycota	c__Dothideomycetes	o__Pleosporales	f__unidentified	g__unidentified	s__Pleosporales_sp	0	216	32	0	110	0	0	14
SH413566.07FU	dx.doi.org/10.15156/BIO/SH413566.07FU	k__Fungi	p__Ascomycota	c__Eurotiomycetes	o__Eurotiales	f__Trichocomaceae	g__Talaromyces	s__Talaromyces_aculeatus	111	0	0	0	0	0	0	260
SH407882.07FU	dx.doi.org/10.15156/BIO/SH407882.07FU	k__Fungi	p__Ascomycota	c__Eurotiomycetes	o__Eurotiales	f__Aspergillaceae	g__Penicillium	s__Penicillium_canescens	0	0	0	59	0	0	312	0
SH493915.07FU	dx.doi.org/10.15156/BIO/SH493915.07FU	k__Fungi	p__Ascomycota	c__unidentified	o__unidentified	f__unidentified	g__unidentified	s__Ascomycota_sp	0	0	0	0	0	0	0	364
SH187220.07FU	dx.doi.org/10.15156/BIO/SH187220.07FU	k__Fungi	p__Basidiomycota	c__Agaricomycetes	o__Polyporales	f__unidentified	g__unidentified	s__Polyporales_sp	36	22	124	37	28	26	34	49
SH184430.07FU	dx.doi.org/10.15156/BIO/SH184430.07FU	k__Fungi	p__Ascomycota	c__Leotiomycetes	o__Helotiales	f__Hyaloscyphaceae	g__Gyoerffyella	s__Gyoerffyella_sp	26	0	0	0	0	106	0	209
SH480765.07FU	dx.doi.org/10.15156/BIO/SH480765.07FU	k__Fungi	p__unidentified	c__unidentified	o__unidentified	f__unidentified	g__unidentified	s__Fungi_sp	29	0	0	0	0	291	0	16
SH490589.07FU	dx.doi.org/10.15156/BIO/SH490589.07FU	k__Fungi	p__Ascomycota	c__Sordariomycetes	o__unidentified	f__unidentified	g__unidentified	s__Sordariomycetes_sp	0	63	271	0	0	0	0	0
SH185778.07FU	dx.doi.org/10.15156/BIO/SH185778.07FU	k__Fungi	p__Mucoromycota	c__Mucoromycetes	o__Mucorales	f__Mucoraceae	g__Mucor	s__Mucor_circinelloides	25	21	57	0	8	63	154	0
SH449437.07FU	dx.doi.org/10.15156/BIO/SH449437.07FU	k__Fungi	p__Ascomycota	c__Eurotiomycetes	o__Eurotiales	f__Aspergillaceae	g__Aspergillus	s__Aspergillus_udagawae	0	0	0	0	0	305	0	22
SH521704.07FU	dx.doi.org/10.15156/BIO/SH521704.07FU	k__Fungi	p__unidentified	c__unidentified	o__unidentified	f__unidentified	g__unidentified	s__Fungi_sp	3	56	254	0	0	0	13	0
SH220362.07FU	dx.doi.org/10.15156/BIO/SH220362.07FU	k__Fungi	p__Basidiomycota	c__Agaricomycetes	o__Agaricales	f__unidentified	g__unidentified	s__Agaricales_sp	0	0	0	51	0	0	275	0
SH113888.07FU	dx.doi.org/10.15156/BIO/SH113888.07FU	k__Fungi	p__Ascomycota	c__Eurotiomycetes	o__Eurotiales	f__Trichocomaceae	g__Talaromyces	s__Talaromyces_verruculosus	309	0	0	0	0	0	0	0
SH016853.07FU	dx.doi.org/10.15156/BIO/SH016853.07FU	k__Fungi	p__Ascomycota	c__Dothideomycetes	o__Capnodiales	f__unidentified	g__unidentified	s__Capnodiales_sp	0	0	4	215	0	0	83	5
SH193971.07FU	dx.doi.org/10.15156/BIO/SH193971.07FU	k__Fungi	p__Ascomycota	c__Eurotiomycetes	o__Chaetothyriales	f__Herpotrichiellaceae	g__Exophiala	s__Exophiala_sp	0	0	163	0	22	9	12	100
SH239071.07FU	dx.doi.org/10.15156/BIO/SH239071.07FU	k__Fungi	p__Ascomycota	c__Leotiomycetes	o__Thelebolales	f__Pseudeurotiaceae	g__Pseudogymnoascus	s__Pseudogymnoascus_verrucosus	117	0	0	0	0	73	0	114
SH451479.07FU	dx.doi.org/10.15156/BIO/SH451479.07FU	k__Fungi	p__Ascomycota	c__Eurotiomycetes	o__Eurotiales	f__Aspergillaceae	g__Aspergillus	s__Aspergillus_keveii	0	277	0	0	27	0	0	0
SH201184.07FU	dx.doi.org/10.15156/BIO/SH201184.07FU	k__Fungi	p__Ascomycota	c__Sordariomycetes	o__Sordariales	f__Lasiosphaeriaceae	g__unidentified	s__Lasiosphaeriaceae_sp	0	111	95	0	98	0	0	0
SH198116.07FU	dx.doi.org/10.15156/BIO/SH198116.07FU	k__Fungi	p__Ascomycota	c__Leotiomycetes	o__Helotiales	f__Hyaloscyphaceae	g__Cistella	s__Cistella_albidolutea	0	241	39	15	8	0	0	0
SH212434.07FU	dx.doi.org/10.15156/BIO/SH212434.07FU	k__Fungi	p__Ascomycota	c__Sordariomycetes	o__Hypocreales	f__Cordycipitaceae	g__unidentified	s__Cordycipitaceae_sp	166	0	0	4	0	0	0	132
SH186803.07FU	dx.doi.org/10.15156/BIO/SH186803.07FU	k__Fungi	p__Ascomycota	c__Leotiomycetes	o__Helotiales	f__unidentified	g__unidentified	s__Helotiales_sp	21	0	12	75	40	0	117	36
SH175883.07FU	dx.doi.org/10.15156/BIO/SH175883.07FU	k__Fungi	p__Basidiomycota	c__Agaricomycetes	o__Agaricales	f__Lycoperdaceae	g__Lycoperdon	s__Lycoperdon_pratense	32	29	67	76	22	24	28	22
SH183635.07FU	dx.doi.org/10.15156/BIO/SH183635.07FU	k__Fungi	p__Mortierellomycota	c__Mortierellomycetes	o__Mortierellales	f__Mortierellaceae	g__Mortierella	s__Mortierella_alpina	0	54	28	0	0	0	211	0
SH413588.07FU	dx.doi.org/10.15156/BIO/SH413588.07FU	k__Fungi	p__Ascomycota	c__Eurotiomycetes	o__Eurotiales	f__Trichocomaceae	g__Talaromyces	s__Talaromyces_angelicus	141	0	0	0	0	148	0	0
SH213263.07FU	dx.doi.org/10.15156/BIO/SH213263.07FU	k__Fungi	p__Ascomycota	c__Eurotiomycetes	o__Chaetothyriales	f__Herpotrichiellaceae	g__Cladophialophora	s__Cladophialophora_chaetospira	199	0	0	0	0	30	0	59
SH204312.07FU	dx.doi.org/10.15156/BIO/SH204312.07FU	k__Fungi	p__Ascomycota	c__Leotiomycetes	o__Helotiales	f__Helotiaceae	g__Tetracladium	s__Tetracladium_marchalianum	0	0	79	110	0	0	96	0
SH183008.07FU	dx.doi.org/10.15156/BIO/SH183008.07FU	k__Fungi	p__Ascomycota	c__Dothideomycetes	o__Pleosporales	f__Phaeosphaeriaceae	g__Ophiosphaerella	s__Ophiosphaerella_sp	0	87	197	0	0	0	0	0
SH198404.07FU	dx.doi.org/10.15156/BIO/SH198404.07FU	k__Fungi	p__Ascomycota	c__Leotiomycetes	o__Helotiales	f__Helotiaceae	g__Hymenoscyphus	s__Hymenoscyphus_caudatus	280	0	0	0	0	0	0	0
SH217523.07FU	dx.doi.org/10.15156/BIO/SH217523.07FU	k__Fungi	p__unidentified	c__unidentified	o__unidentified	f__unidentified	g__unidentified	s__Fungi_sp	45	0	0	0	0	111	0	121
SH212690.07FU	dx.doi.org/10.15156/BIO/SH212690.07FU	k__Fungi	p__Ascomycota	c__Leotiomycetes	o__Helotiales	f__Helotiaceae	g__Tetracladium	s__Tetracladium_sp	0	108	154	0	14	0	0	0
SH239071.07FU	dx.doi.org/10.15156/BIO/SH239071.07FU	k__Fungi	p__Ascomycota	c__Leotiomycetes	o__Thelebolales	f__Pseudeurotiaceae	g__Pseudogymnoascus	s__Pseudogymnoascus_verrucosus	0	0	0	80	53	0	141	0
SH180409.07FU	dx.doi.org/10.15156/BIO/SH180409.07FU	k__Fungi	p__Ascomycota	c__unidentified	o__unidentified	f__unidentified	g__unidentified	s__Ascomycota_sp	117	53	0	0	0	0	0	103
SH213263.07FU	dx.doi.org/10.15156/BIO/SH213263.07FU	k__Fungi	p__Ascomycota	c__Eurotiomycetes	o__Chaetothyriales	f__Herpotrichiellaceae	g__Cladophialophora	s__Cladophialophora_chaetospira	272	0	0	0	0	0	0	0
SH183333.07FU	dx.doi.org/10.15156/BIO/SH183333.07FU	k__Fungi	p__Ascomycota	c__Eurotiomycetes	o__Onygenales	f__Onygenales_fam_Incertae_sedis	g__Chrysosporium	s__Chrysosporium_sp	33	0	0	66	0	5	0	164
SH530986.07FU	dx.doi.org/10.15156/BIO/SH530986.07FU	k__Fungi	p__Ascomycota	c__Sordariomycetes	o__Sordariales	f__Chaetomiaceae	g__Chaetomium	s__Chaetomium_cupreum	0	0	0	0	0	267	0	0
SH413616.07FU	dx.doi.org/10.15156/BIO/SH413616.07FU	k__Fungi	p__Ascomycota	c__Eurotiomycetes	o__Eurotiales	f__Trichocomaceae	g__Talaromyces	s__Talaromyces_australis	0	0	0	0	0	0	0	266
SH207227.07FU	dx.doi.org/10.15156/BIO/SH207227.07FU	k__Fungi	p__Basidiomycota	c__Agaricomycetes	o__Phallales	f__Phallaceae	g__Phallus	s__Phallus_impudicus	0	4	0	17	17	0	11	214
SH209642.07FU	dx.doi.org/10.15156/BIO/SH209642.07FU	k__Fungi	p__Basidiomycota	c__Agaricomycetes	o__Agaricales	f__Typhulaceae	g__Typhula	s__Typhula_variabilis	0	0	0	263	0	0	0	0
SH175273.07FU	dx.doi.org/10.15156/BIO/SH175273.07FU	k__Fungi	p__Ascomycota	c__Sordariomycetes	o__Hypocreales	f__Stachybotryaceae	g__unidentified	s__Stachybotryaceae_sp	18	115	0	102	0	0	21	0
SH211035.07FU	dx.doi.org/10.15156/BIO/SH211035.07FU	k__Fungi	p__Ascomycota	c__unidentified	o__unidentified	f__unidentified	g__unidentified	s__Ascomycota_sp	0	0	122	24	77	0	27	0
SH205326.07FU	dx.doi.org/10.15156/BIO/SH205326.07FU	k__Fungi	p__Ascomycota	c__Dothideomycetes	o__Pleosporales	f__unidentified	g__unidentified	s__Pleosporales_sp	0	0	0	29	0	0	218	0
SH181577.07FU	dx.doi.org/10.15156/BIO/SH181577.07FU	k__Fungi	p__Ascomycota	c__Sordariomycetes	o__Chaetosphaeriales	f__Chaetosphaeriaceae	g__Chaetosphaeria	s__Chaetosphaeria_vermicularioides	83	6	0	58	0	16	24	57
SH489651.07FU	dx.doi.org/10.15156/BIO/SH489651.07FU	k__Fungi	p__Ascomycota	c__Sordariomycetes	o__Sordariales	f__Chaetomiaceae	g__unidentified	s__Chaetomiaceae_sp	58	19	16	108	11	0	27	0
SH200447.07FU	dx.doi.org/10.15156/BIO/SH200447.07FU	k__Fungi	p__Ascomycota	c__Dothideomycetes	o__Pleosporales	f__Leptosphaeriaceae	g__Plenodomus	s__Plenodomus_biglobosus	39	0	0	81	0	0	18	98
SH175276.07FU	dx.doi.org/10.15156/BIO/SH175276.07FU	k__Fungi	p__Ascomycota	c__Sordariomycetes	o__Hypocreales	f__Stachybotryaceae	g__unidentified	s__Stachybotryaceae_sp	0	27	61	0	106	0	41	0
SH497229.07FU	dx.doi.org/10.15156/BIO/SH497229.07FU	k__Fungi	p__unidentified	c__unidentified	o__unidentified	f__unidentified	g__unidentified	s__Fungi_sp	0	0	182	47	0	0	0	0
SH027842.07FU	dx.doi.org/10.15156/BIO/SH027842.07FU	k__Fungi	p__Ascomycota	c__Sordariomycetes	o__Hypocreales	f__unidentified	g__unidentified	s__Hypocreales_sp	84	0	0	0	0	140	0	0
SH279979.07FU	dx.doi.org/10.15156/BIO/SH279979.07FU	k__Fungi	p__Ascomycota	c__Sordariomycetes	o__Diaporthales	f__Gnomoniaceae	g__Plagiostoma	s__Plagiostoma_samuelsii	0	0	0	201	14	0	0	8
SH374010.07FU	dx.doi.org/10.15156/BIO/SH374010.07FU	k__Fungi	p__Ascomycota	c__Sordariomycetes	o__Sordariales	f__Chaetomiaceae	g__Humicola	s__Humicola_grisea	105	56	0	0	0	0	56	0
SH186428.07FU	dx.doi.org/10.15156/BIO/SH186428.07FU	k__Fungi	p__Basidiomycota	c__Agaricomycetes	o__Cantharellales	f__Ceratobasidiaceae	g__unidentified	s__Ceratobasidiaceae_sp	0	0	216	0	0	0	0	0
SH217932.07FU	dx.doi.org/10.15156/BIO/SH217932.07FU	k__Fungi	p__Ascomycota	c__unidentified	o__unidentified	f__unidentified	g__unidentified	s__Ascomycota_sp	10	0	6	82	18	0	99	0
SH640596.07FU	dx.doi.org/10.15156/BIO/SH640596.07FU	k__Fungi	p__Basidiomycota	c__Microbotryomycetes	o__Microbotryales	f__Ustilentylomataceae	g__Ustilentyloma	s__Ustilentyloma_graminis	72	0	0	0	0	53	0	88
SH492920.07FU	dx.doi.org/10.15156/BIO/SH492920.07FU	k__Fungi	p__unidentified	c__unidentified	o__unidentified	f__unidentified	g__unidentified	s__Fungi_sp	6	5	0	7	14	0	169	11
SH640159.07FU	dx.doi.org/10.15156/BIO/SH640159.07FU	k__Fungi	p__unidentified	c__unidentified	o__unidentified	f__unidentified	g__unidentified	s__Fungi_sp	0	105	0	0	54	0	49	0
SH221769.07FU	dx.doi.org/10.15156/BIO/SH221769.07FU	k__Fungi	p__Ascomycota	c__Orbiliomycetes	o__Orbiliales	f__Orbiliaceae	g__Arthrobotrys	s__Arthrobotrys_microscaphoides	26	0	0	0	0	181	0	0
SH532182.07FU	dx.doi.org/10.15156/BIO/SH532182.07FU	k__Fungi	p__Ascomycota	c__unidentified	o__unidentified	f__unidentified	g__unidentified	s__Ascomycota_sp	80	0	0	7	0	118	0	0
SH181404.07FU	dx.doi.org/10.15156/BIO/SH181404.07FU	k__Fungi	p__Ascomycota	c__Sordariomycetes	o__Hypocreales	f__Nectriaceae	g__Fusarium	s__Fusarium_solani	0	0	152	0	24	0	29	0
SH294936.07FU	dx.doi.org/10.15156/BIO/SH294936.07FU	k__Fungi	p__Ascomycota	c__Dothideomycetes	o__Pleosporales	f__Pleosporaceae	g__Alternaria	s__Alternaria_rosae	0	0	2	191	7	0	0	0
SH531381.07FU	dx.doi.org/10.15156/BIO/SH531381.07FU	k__Fungi	p__Ascomycota	c__Sordariomycetes	o__Xylariales	f__unidentified	g__unidentified	s__Xylariales_sp	0	115	32	0	26	0	26	0
SH533925.07FU	dx.doi.org/10.15156/BIO/SH533925.07FU	k__Fungi	p__Ascomycota	c__Sordariomycetes	o__Sordariales	f__Lasiosphaeriaceae	g__unidentified	s__Lasiosphaeriaceae_sp	0	0	197	0	0	0	0	0
SH210945.07FU	dx.doi.org/10.15156/BIO/SH210945.07FU	k__Fungi	p__Ascomycota	c__Eurotiomycetes	o__Eurotiales	f__Trichocomaceae	g__Sagenomella	s__Sagenomella_oligospora	0	30	65	32	0	0	51	16
SH470076.07FU	dx.doi.org/10.15156/BIO/SH470076.07FU	k__Fungi	p__Ascomycota	c__Sordariomycetes	o__Hypocreales	f__Cordycipitaceae	g__Beauveria	s__Beauveria_sp	0	180	0	11	0	0	0	0
SH204425.07FU	dx.doi.org/10.15156/BIO/SH204425.07FU	k__Fungi	p__Ascomycota	c__Sordariomycetes	o__Hypocreales	f__Nectriaceae	g__Fusarium	s__Fusarium_sp	0	93	0	0	96	0	0	0
SH213974.07FU	dx.doi.org/10.15156/BIO/SH213974.07FU	k__Fungi	p__Ascomycota	c__Eurotiomycetes	o__Eurotiales	f__Aspergillaceae	g__Penicillium	s__Penicillium_svalbardense	0	0	25	14	0	0	150	0
SH202724.07FU	dx.doi.org/10.15156/BIO/SH202724.07FU	k__Fungi	p__Ascomycota	c__Leotiomycetes	o__Helotiales	f__Helotiales_fam_Incertae_sedis	g__Chalara	s__Chalara_piceae-abietis	0	0	0	0	0	0	0	187
SH350610.07FU	dx.doi.org/10.15156/BIO/SH350610.07FU	k__Fungi	p__Ascomycota	c__Sordariomycetes	o__Hypocreales	f__Hypocreaceae	g__Trichoderma	s__Trichoderma_crassum	14	0	0	108	8	0	50	0
SH013008.07FU	dx.doi.org/10.15156/BIO/SH013008.07FU	k__Fungi	p__Ascomycota	c__Leotiomycetes	o__Helotiales	f__unidentified	g__unidentified	s__Helotiales_sp	56	0	0	77	0	0	10	36
SH208737.07FU	dx.doi.org/10.15156/BIO/SH208737.07FU	k__Fungi	p__Ascomycota	c__Dothideomycetes	o__Pleosporales	f__Phaeosphaeriaceae	g__Paraphoma	s__Paraphoma_chrysanthemicola	0	23	59	47	24	0	23	0
SH200452.07FU	dx.doi.org/10.15156/BIO/SH200452.07FU	k__Fungi	p__Ascomycota	c__Dothideomycetes	o__Pleosporales	f__unidentified	g__unidentified	s__Pleosporales_sp	0	0	0	27	0	0	149	0
SH214978.07FU	dx.doi.org/10.15156/BIO/SH214978.07FU	k__Fungi	p__Ascomycota	c__Sordariomycetes	o__Hypocreales	f__Clavicipitaceae	g__Collarina	s__Collarina_aurantiaca	36	0	21	28	0	0	76	13
SH195588.07FU	dx.doi.org/10.15156/BIO/SH195588.07FU	k__Fungi	p__Ascomycota	c__Orbiliomycetes	o__Orbiliales	f__Orbiliaceae	g__unidentified	s__Orbiliaceae_sp	7	0	0	158	0	0	0	9
SH199123.07FU	dx.doi.org/10.15156/BIO/SH199123.07FU	k__Fungi	p__Ascomycota	c__Leotiomycetes	o__Helotiales	f__Helotiaceae	g__Calyptrozyma	s__Calyptrozyma_sp	0	0	0	0	0	174	0	0
SH195328.07FU	dx.doi.org/10.15156/BIO/SH195328.07FU	k__Fungi	p__Ascomycota	c__Sordariomycetes	o__Sordariales	f__Chaetomiaceae	g__unidentified	s__Chaetomiaceae_sp	20	19	0	88	0	0	42	0
SH195301.07FU	dx.doi.org/10.15156/BIO/SH195301.07FU	k__Fungi	p__Ascomycota	c__Sordariomycetes	o__Sordariales	f__Chaetomiaceae	g__unidentified	s__Chaetomiaceae_sp	0	0	0	0	0	163	0	0
SH331251.07FU	dx.doi.org/10.15156/BIO/SH331251.07FU	k__Fungi	p__Ascomycota	c__Eurotiomycetes	o__Eurotiales	f__Aspergillaceae	g__Penicillium	s__Penicillium_ortum	0	0	0	0	0	0	0	163
SH182519.07FU	dx.doi.org/10.15156/BIO/SH182519.07FU	k__Fungi	p__Ascomycota	c__Eurotiomycetes	o__Eurotiales	f__Thermoascaceae	g__Thermoascus	s__Thermoascus_aurantiacus	0	44	44	18	22	0	14	20
SH530126.07FU	dx.doi.org/10.15156/BIO/SH530126.07FU	k__Fungi	p__Ascomycota	c__Sordariomycetes	o__Hypocreales	f__Nectriaceae	g__unidentified	s__Nectriaceae_sp	0	26	41	13	0	27	55	0
SH193771.07FU	dx.doi.org/10.15156/BIO/SH193771.07FU	k__Fungi	p__Basidiomycota	c__Microbotryomycetes	o__Leucosporidiales	f__Leucosporidiaceae	g__Leucosporidium	s__Leucosporidium_intermedium	0	0	0	58	0	0	0	104
SH640861.07FU	dx.doi.org/10.15156/BIO/SH640861.07FU	k__Fungi	p__Ascomycota	c__Sordariomycetes	o__Melanosporales	f__Melanosporaceae	g__Melanospora	s__Melanospora_damnosa	38	0	0	0	0	46	0	77
SH177701.07FU	dx.doi.org/10.15156/BIO/SH177701.07FU	k__Fungi	p__Ascomycota	c__Sordariomycetes	o__Hypocreales	f__Hypocreaceae	g__Trichoderma	s__Trichoderma_harzianum	0	0	0	0	0	0	160	0
SH197643.07FU	dx.doi.org/10.15156/BIO/SH197643.07FU	k__Fungi	p__Ascomycota	c__Eurotiomycetes	o__Chaetothyriales	f__Herpotrichiellaceae	g__Exophiala	s__Exophiala_equina	24	0	0	0	0	95	18	22
SH190018.07FU	dx.doi.org/10.15156/BIO/SH190018.07FU	k__Fungi	p__Basidiomycota	c__Tremellomycetes	o__Filobasidiales	f__Piskurozymaceae	g__Solicoccozyma	s__Solicoccozyma_terrea	0	0	0	0	0	58	0	100
SH200499.07FU	dx.doi.org/10.15156/BIO/SH200499.07FU	k__Fungi	p__Ascomycota	c__Sordariomycetes	o__Hypocreales	f__unidentified	g__unidentified	s__Hypocreales_sp	0	109	0	0	37	0	10	0
SH207894.07FU	dx.doi.org/10.15156/BIO/SH207894.07FU	k__Fungi	p__Ascomycota	c__Dothideomycetes	o__Venturiales	f__Sympoventuriaceae	g__Ochroconis	s__Ochroconis_icarus	25	4	0	44	0	78	3	0
SH202727.07FU	dx.doi.org/10.15156/BIO/SH202727.07FU	k__Fungi	p__Ascomycota	c__unidentified	o__unidentified	f__unidentified	g__unidentified	s__Ascomycota_sp	8	0	0	64	0	0	0	82
SH331251.07FU	dx.doi.org/10.15156/BIO/SH331251.07FU	k__Fungi	p__Ascomycota	c__Eurotiomycetes	o__Eurotiales	f__Aspergillaceae	g__Penicillium	s__Penicillium_ortum	0	0	0	0	0	0	0	154
SH199633.07FU	dx.doi.org/10.15156/BIO/SH199633.07FU	k__Fungi	p__Mortierellomycota	c__Mortierellomycetes	o__Mortierellales	f__Mortierellaceae	g__Mortierella	s__Mortierella_horticola	120	0	0	0	0	33	0	0
SH213408.07FU	dx.doi.org/10.15156/BIO/SH213408.07FU	k__Fungi	p__Basidiomycota	c__unidentified	o__unidentified	f__unidentified	g__unidentified	s__Basidiomycota_sp	0	0	0	0	0	0	0	153
SH470076.07FU	dx.doi.org/10.15156/BIO/SH470076.07FU	k__Fungi	p__Ascomycota	c__Sordariomycetes	o__Hypocreales	f__Cordycipitaceae	g__Beauveria	s__Beauveria_sp	0	92	56	0	0	0	0	0
SH196187.07FU	dx.doi.org/10.15156/BIO/SH196187.07FU	k__Fungi	p__Mortierellomycota	c__Mortierellomycetes	o__Mortierellales	f__Mortierellaceae	g__Mortierella	s__Mortierella_sp	0	0	0	20	0	0	128	0
SH198119.07FU	dx.doi.org/10.15156/BIO/SH198119.07FU	k__Fungi	p__Ascomycota	c__Leotiomycetes	o__Helotiales	f__unidentified	g__unidentified	s__Helotiales_sp	27	0	0	22	0	0	98	0
SH215774.07FU	dx.doi.org/10.15156/BIO/SH215774.07FU	k__Fungi	p__Ascomycota	c__Dothideomycetes	o__Venturiales	f__Sympoventuriaceae	g__Ochroconis	s__Ochroconis_tshawytschae	0	0	48	0	90	0	8	0
SH202697.07FU	dx.doi.org/10.15156/BIO/SH202697.07FU	k__Fungi	p__Ascomycota	c__Leotiomycetes	o__Helotiales	f__Hyaloscyphaceae	g__Cistella	s__Cistella_acuum	0	0	0	13	0	0	0	133
SH026734.07FU	dx.doi.org/10.15156/BIO/SH026734.07FU	k__Fungi	p__Mortierellomycota	c__Mortierellomycetes	o__Mortierellales	f__unidentified	g__unidentified	s__Mortierellales_sp	0	0	0	145	0	0	0	0
SH218117.07FU	dx.doi.org/10.15156/BIO/SH218117.07FU	k__Fungi	p__Ascomycota	c__Leotiomycetes	o__Helotiales	f__unidentified	g__unidentified	s__Helotiales_sp	0	0	0	0	0	139	0	0
SH191111.07FU	dx.doi.org/10.15156/BIO/SH191111.07FU	k__Fungi	p__Mortierellomycota	c__Mortierellomycetes	o__Mortierellales	f__Mortierellaceae	g__Mortierella	s__Mortierella_sp	135	0	0	0	0	0	0	0
SH490633.07FU	dx.doi.org/10.15156/BIO/SH490633.07FU	k__Fungi	p__unidentified	c__unidentified	o__unidentified	f__unidentified	g__unidentified	s__Fungi_sp	0	69	21	44	0	0	0	0
SH212889.07FU	dx.doi.org/10.15156/BIO/SH212889.07FU	k__Fungi	p__Ascomycota	c__Sordariomycetes	o__Hypocreales	f__Stachybotryaceae	g__unidentified	s__Stachybotryaceae_sp	0	37	79	10	0	0	8	0
SH331251.07FU	dx.doi.org/10.15156/BIO/SH331251.07FU	k__Fungi	p__Ascomycota	c__Eurotiomycetes	o__Eurotiales	f__Aspergillaceae	g__Penicillium	s__Penicillium_ortum	130	0	0	0	0	0	0	0
SH180409.07FU	dx.doi.org/10.15156/BIO/SH180409.07FU	k__Fungi	p__Ascomycota	c__unidentified	o__unidentified	f__unidentified	g__unidentified	s__Ascomycota_sp	0	0	56	0	0	0	72	0
SH374792.07FU	dx.doi.org/10.15156/BIO/SH374792.07FU	k__Fungi	p__Ascomycota	c__Dothideomycetes	o__Botryosphaeriales	f__Botryosphaeriaceae	g__Dothiorella	s__Dothiorella_parva	0	0	0	0	0	0	0	127
SH176355.07FU	dx.doi.org/10.15156/BIO/SH176355.07FU	k__Fungi	p__Ascomycota	c__Sordariomycetes	o__Hypocreales	f__Cordycipitaceae	g__Isaria	s__Isaria_cateniannulata	23	18	0	27	7	20	19	11
SH196779.07FU	dx.doi.org/10.15156/BIO/SH196779.07FU	k__Fungi	p__Mortierellomycota	c__Mortierellomycetes	o__Mortierellales	f__Mortierellaceae	g__Mortierella	s__Mortierella_humilis	83	0	0	0	0	40	0	0
SH193112.07FU	dx.doi.org/10.15156/BIO/SH193112.07FU	k__Fungi	p__Ascomycota	c__Eurotiomycetes	o__Onygenales	f__Onygenaceae	g__unidentified	s__Onygenaceae_sp	0	39	12	15	10	27	20	0
SH183335.07FU	dx.doi.org/10.15156/BIO/SH183335.07FU	k__Fungi	p__Ascomycota	c__Eurotiomycetes	o__Onygenales	f__unidentified	g__unidentified	s__Onygenales_sp	0	13	14	8	30	0	57	0
SH198116.07FU	dx.doi.org/10.15156/BIO/SH198116.07FU	k__Fungi	p__Ascomycota	c__Leotiomycetes	o__Helotiales	f__Hyaloscyphaceae	g__Cistella	s__Cistella_albidolutea	0	0	108	0	0	0	14	0
SH407882.07FU	dx.doi.org/10.15156/BIO/SH407882.07FU	k__Fungi	p__Ascomycota	c__Eurotiomycetes	o__Eurotiales	f__Aspergillaceae	g__Penicillium	s__Penicillium_canescens	0	0	0	33	0	0	88	0
SH382125.07FU	dx.doi.org/10.15156/BIO/SH382125.07FU	k__Fungi	p__Basidiomycota	c__Tremellomycetes	o__Filobasidiales	f__Filobasidiaceae	g__Filobasidium	s__Filobasidium_stepposum	5	6	0	23	0	18	0	66
SH528250.07FU	dx.doi.org/10.15156/BIO/SH528250.07FU	k__Fungi	p__Ascomycota	c__Sordariomycetes	o__Hypocreales	f__Clavicipitaceae	g__Metapochonia	s__Metapochonia_sp	105	0	0	0	0	0	0	12
SH220407.07FU	dx.doi.org/10.15156/BIO/SH220407.07FU	k__Fungi	p__Basidiomycota	c__Agaricomycetes	o__Agaricales	f__Psathyrellaceae	g__Psathyrella	s__Psathyrella_sp	0	108	0	0	8	0	0	0
SH292488.07FU	dx.doi.org/10.15156/BIO/SH292488.07FU	k__Fungi	p__Ascomycota	c__Dothideomycetes	o__Pleosporales	f__Pleosporaceae	g__Bipolaris	s__Bipolaris_drechsleri	0	27	0	0	0	0	0	88
SH193250.07FU	dx.doi.org/10.15156/BIO/SH193250.07FU	k__Fungi	p__Ascomycota	c__Eurotiomycetes	o__Chaetothyriales	f__Herpotrichiellaceae	g__Cladophialophora	s__Cladophialophora_sp	0	0	0	0	0	114	0	0
SH204973.07FU	dx.doi.org/10.15156/BIO/SH204973.07FU	k__Fungi	p__Ascomycota	c__Pezizomycetes	o__Pezizales	f__Pezizaceae	g__Peziza	s__Peziza_buxea	0	102	4	0	6	0	0	0
SH200448.07FU	dx.doi.org/10.15156/BIO/SH200448.07FU	k__Fungi	p__Ascomycota	c__Dothideomycetes	o__Pleosporales	f__unidentified	g__unidentified	s__Pleosporales_sp	0	13	0	68	9	0	18	0
SH493361.07FU	dx.doi.org/10.15156/BIO/SH493361.07FU	k__Fungi	p__unidentified	c__unidentified	o__unidentified	f__unidentified	g__unidentified	s__Fungi_sp	0	0	0	0	0	0	23	85
SH218117.07FU	dx.doi.org/10.15156/BIO/SH218117.07FU	k__Fungi	p__Ascomycota	c__Leotiomycetes	o__Helotiales	f__unidentified	g__unidentified	s__Helotiales_sp	0	21	0	0	0	85	0	0
SH202704.07FU	dx.doi.org/10.15156/BIO/SH202704.07FU	k__Fungi	p__Ascomycota	c__unidentified	o__unidentified	f__unidentified	g__unidentified	s__Ascomycota_sp	0	0	0	100	0	0	6	0
SH182527.07FU	dx.doi.org/10.15156/BIO/SH182527.07FU	k__Fungi	p__Ascomycota	c__Eurotiomycetes	o__Eurotiales	f__Aspergillaceae	g__Penicillium	s__Penicillium_sp	0	0	0	0	0	0	0	105
SH020438.07FU	dx.doi.org/10.15156/BIO/SH020438.07FU	k__Fungi	p__Ascomycota	c__Sordariomycetes	o__Sordariales	f__Sordariales_fam_Incertae_sedis	g__Conlarium	s__Conlarium_sp	29	0	0	0	0	63	0	12
SH180481.07FU	dx.doi.org/10.15156/BIO/SH180481.07FU	k__Fungi	p__Ascomycota	c__Eurotiomycetes	o__Chaetothyriales	f__Trichomeriaceae	g__Knufia	s__Knufia_tsunedae	0	0	0	0	0	0	0	103
SH018059.07FU	dx.doi.org/10.15156/BIO/SH018059.07FU	k__Fungi	p__Ascomycota	c__Sordariomycetes	o__Sordariales	f__unidentified	g__unidentified	s__Sordariales_sp	0	0	70	0	32	0	0	0
SH097918.07FU	dx.doi.org/10.15156/BIO/SH097918.07FU	k__Fungi	p__Ascomycota	c__Sordariomycetes	o__Coniochaetales	f__Coniochaetaceae	g__Coniochaeta	s__Coniochaeta_canina	20	0	0	13	0	0	49	19
SH477818.07FU	dx.doi.org/10.15156/BIO/SH477818.07FU	k__Fungi	p__unidentified	c__unidentified	o__unidentified	f__unidentified	g__unidentified	s__Fungi_sp	6	0	0	71	0	0	24	0
SH349512.07FU	dx.doi.org/10.15156/BIO/SH349512.07FU	k__Fungi	p__Ascomycota	c__Sordariomycetes	o__Microascales	f__Microascaceae	g__Pseudallescheria	s__Pseudallescheria_boydii	0	30	38	21	0	0	8	4
SH175323.07FU	dx.doi.org/10.15156/BIO/SH175323.07FU	k__Fungi	p__Ascomycota	c__Sordariomycetes	o__Hypocreales	f__Stachybotryaceae	g__Myrothecium	s__Myrothecium_sp	0	0	36	0	16	0	49	0
SH221821.07FU	dx.doi.org/10.15156/BIO/SH221821.07FU	k__Fungi	p__Ascomycota	c__Dothideomycetes	o__Venturiales	f__Sympoventuriaceae	g__Scolecobasidium	s__Scolecobasidium_constrictum	0	7	0	8	0	0	29	54
SH195223.07FU	dx.doi.org/10.15156/BIO/SH195223.07FU	k__Fungi	p__Ascomycota	c__unidentified	o__unidentified	f__unidentified	g__unidentified	s__Ascomycota_sp	12	0	0	54	0	0	31	0
SH186781.07FU	dx.doi.org/10.15156/BIO/SH186781.07FU	k__Fungi	p__Ascomycota	c__Leotiomycetes	o__Helotiales	f__Helotiales_fam_Incertae_sedis	g__Volucrispora	s__Volucrispora_graminea	5	10	0	66	0	0	8	8
SH201187.07FU	dx.doi.org/10.15156/BIO/SH201187.07FU	k__Fungi	p__Ascomycota	c__Sordariomycetes	o__Sordariales	f__Lasiosphaeriaceae	g__unidentified	s__Lasiosphaeriaceae_sp	0	0	0	76	0	0	0	20
SH176394.07FU	dx.doi.org/10.15156/BIO/SH176394.07FU	k__Fungi	p__Basidiomycota	c__Malasseziomycetes	o__Malasseziales	f__Malasseziaceae	g__Malassezia	s__Malassezia_restricta	0	51	0	7	0	0	21	16
SH200452.07FU	dx.doi.org/10.15156/BIO/SH200452.07FU	k__Fungi	p__Ascomycota	c__Dothideomycetes	o__Pleosporales	f__unidentified	g__unidentified	s__Pleosporales_sp	0	0	0	0	0	0	95	0
SH193236.07FU	dx.doi.org/10.15156/BIO/SH193236.07FU	k__Fungi	p__Ascomycota	c__Eurotiomycetes	o__Chaetothyriales	f__Herpotrichiellaceae	g__Cladophialophora	s__Cladophialophora_minutissima	0	0	0	0	0	92	0	0
SH221773.07FU	dx.doi.org/10.15156/BIO/SH221773.07FU	k__Fungi	p__Ascomycota	c__Orbiliomycetes	o__Orbiliales	f__Orbiliaceae	g__Arthrobotrys	s__Arthrobotrys_oligospora	24	6	0	16	0	0	21	24
SH207064.07FU	dx.doi.org/10.15156/BIO/SH207064.07FU	k__Fungi	p__Ascomycota	c__Sordariomycetes	o__Hypocreales	f__Hypocreales_fam_Incertae_sedis	g__Acremonium	s__Acremonium_rutilum	0	56	26	9	0	0	0	0
SH421220.07FU	dx.doi.org/10.15156/BIO/SH421220.07FU	k__Fungi	p__Ascomycota	c__Sordariomycetes	o__Hypocreales	f__Cordycipitaceae	g__Beauveria	s__Beauveria_bassiana	10	0	0	22	0	11	6	41
SH316833.07FU	dx.doi.org/10.15156/BIO/SH316833.07FU	k__Fungi	p__Ascomycota	c__Sordariomycetes	o__Hypocreales	f__Hypocreaceae	g__Trichoderma	s__Trichoderma_arundinaceum	0	5	8	12	0	0	64	0
SH193986.07FU	dx.doi.org/10.15156/BIO/SH193986.07FU	k__Fungi	p__Ascomycota	c__Eurotiomycetes	o__Chaetothyriales	f__unidentified	g__unidentified	s__Chaetothyriales_sp	0	0	0	0	0	89	0	0
SH229375.07FU	dx.doi.org/10.15156/BIO/SH229375.07FU	k__Fungi	p__Ascomycota	c__Sordariomycetes	o__Hypocreales	f__Hypocreaceae	g__Trichoderma	s__Trichoderma_stellatum	0	0	0	0	0	0	89	0
SH197967.07FU	dx.doi.org/10.15156/BIO/SH197967.07FU	k__Fungi	p__Ascomycota	c__Eurotiomycetes	o__Onygenales	f__unidentified	g__unidentified	s__Onygenales_sp	0	0	35	18	0	0	25	10
SH190020.07FU	dx.doi.org/10.15156/BIO/SH190020.07FU	k__Fungi	p__Basidiomycota	c__Tremellomycetes	o__unidentified	f__unidentified	g__unidentified	s__Tremellomycetes_sp	0	0	0	0	0	88	0	0
SH202727.07FU	dx.doi.org/10.15156/BIO/SH202727.07FU	k__Fungi	p__Ascomycota	c__unidentified	o__unidentified	f__unidentified	g__unidentified	s__Ascomycota_sp	0	0	0	0	0	0	0	88
SH217585.07FU	dx.doi.org/10.15156/BIO/SH217585.07FU	k__Fungi	p__Ascomycota	c__Sordariomycetes	o__Hypocreales	f__Nectriaceae	g__unidentified	s__Nectriaceae_sp	0	47	0	0	39	0	0	0
SH187073.07FU	dx.doi.org/10.15156/BIO/SH187073.07FU	k__Fungi	p__Mucoromycota	c__Mucoromycetes	o__Mucorales	f__Mucoraceae	g__Mucor	s__Mucor_hiemalis	0	0	0	9	0	0	71	5
SH525182.07FU	dx.doi.org/10.15156/BIO/SH525182.07FU	k__Fungi	p__Ascomycota	c__Dothideomycetes	o__Pleosporales	f__Phaeosphaeriaceae	g__Ophiosphaerella	s__Ophiosphaerella_sp	0	0	0	0	85	0	0	0
SH204873.07FU	dx.doi.org/10.15156/BIO/SH204873.07FU	k__Fungi	p__Ascomycota	c__Sordariomycetes	o__Sordariales	f__Chaetomiaceae	g__Chaetomium	s__Chaetomium_nigricolor	30	0	0	16	38	0	0	0
SH407688.07FU	dx.doi.org/10.15156/BIO/SH407688.07FU	k__Fungi	p__Ascomycota	c__Eurotiomycetes	o__Eurotiales	f__Aspergillaceae	g__Penicillium	s__Penicillium_jensenii	0	84	0	0	0	0	0	0
SH527961.07FU	dx.doi.org/10.15156/BIO/SH527961.07FU	k__Fungi	p__Ascomycota	c__Sordariomycetes	o__Hypocreales	f__unidentified	g__unidentified	s__Hypocreales_sp	0	7	50	19	8	0	0	0
SH192575.07FU	dx.doi.org/10.15156/BIO/SH192575.07FU	k__Fungi	p__Ascomycota	c__Sordariomycetes	o__Hypocreales	f__Clavicipitaceae	g__Metacordyceps	s__Metacordyceps_chlamydosporia	0	0	0	21	18	14	8	22
SH201203.07FU	dx.doi.org/10.15156/BIO/SH201203.07FU	k__Fungi	p__Ascomycota	c__Sordariomycetes	o__Sordariales	f__Lasiosphaeriaceae	g__Podospora	s__Podospora_sp	0	0	0	55	0	0	27	0
SH211028.07FU	dx.doi.org/10.15156/BIO/SH211028.07FU	k__Fungi	p__Ascomycota	c__Dothideomycetes	o__Pleosporales	f__Phaeosphaeriaceae	g__Setophaeosphaeria	s__Setophaeosphaeria_badalingensis	73	0	0	0	0	0	8	0
SH293412.07FU	dx.doi.org/10.15156/BIO/SH293412.07FU	k__Fungi	p__Ascomycota	c__Leotiomycetes	o__Thelebolales	f__Pseudeurotiaceae	g__Pseudeurotium	s__Pseudeurotium_ovale	0	27	54	0	0	0	0	0
SH200748.07FU	dx.doi.org/10.15156/BIO/SH200748.07FU	k__Fungi	p__Ascomycota	c__Taphrinomycetes	o__Taphrinales	f__Taphrinaceae	g__Taphrina	s__Taphrina_tormentillae	0	0	0	0	0	77	0	4
SH212693.07FU	dx.doi.org/10.15156/BIO/SH212693.07FU	k__Fungi	p__Ascomycota	c__Leotiomycetes	o__Helotiales	f__Helotiaceae	g__Tetracladium	s__Tetracladium_furcatum	0	41	23	0	15	0	0	0
SH206120.07FU	dx.doi.org/10.15156/BIO/SH206120.07FU	k__Fungi	p__Ascomycota	c__Leotiomycetes	o__Helotiales	f__unidentified	g__unidentified	s__Helotiales_sp	0	0	0	41	0	0	0	38
SH350572.07FU	dx.doi.org/10.15156/BIO/SH350572.07FU	k__Fungi	p__Ascomycota	c__Sordariomycetes	o__Hypocreales	f__Hypocreaceae	g__Trichoderma	s__Trichoderma_neokoningii	0	23	18	37	0	0	0	0
SH491772.07FU	dx.doi.org/10.15156/BIO/SH491772.07FU	k__Fungi	p__unidentified	c__unidentified	o__unidentified	f__unidentified	g__unidentified	s__Fungi_sp	0	0	0	0	28	0	50	0
SH006387.07FU	dx.doi.org/10.15156/BIO/SH006387.07FU	k__Fungi	p__unidentified	c__unidentified	o__unidentified	f__unidentified	g__unidentified	s__Fungi_sp	0	0	0	16	0	12	0	49
SH220322.07FU	dx.doi.org/10.15156/BIO/SH220322.07FU	k__Fungi	p__Mortierellomycota	c__Mortierellomycetes	o__Mortierellales	f__Mortierellaceae	g__Mortierella	s__Mortierella_antarctica	0	0	0	0	21	0	53	0
SH201127.07FU	dx.doi.org/10.15156/BIO/SH201127.07FU	k__Fungi	p__Basidiomycota	c__Agaricomycetes	o__Cantharellales	f__Cantharellales_fam_Incertae_sedis	g__Minimedusa	s__Minimedusa_polyspora	0	0	73	0	0	0	0	0
SH216681.07FU	dx.doi.org/10.15156/BIO/SH216681.07FU	k__Fungi	p__Ascomycota	c__Eurotiomycetes	o__Eurotiales	f__Trichocomaceae	g__Rasamsonia	s__Rasamsonia_composticola	0	0	39	0	10	0	24	0
SH203729.07FU	dx.doi.org/10.15156/BIO/SH203729.07FU	k__Fungi	p__Ascomycota	c__Dothideomycetes	o__unidentified	f__unidentified	g__unidentified	s__Dothideomycetes_sp	0	38	33	0	0	0	0	0
SH207981.07FU	dx.doi.org/10.15156/BIO/SH207981.07FU	k__Fungi	p__Ascomycota	c__Sordariomycetes	o__Hypocreales	f__Hypocreales_fam_Incertae_sedis	g__Acremonium	s__Acremonium_spinosum	0	5	0	15	47	0	4	0
SH495994.07FU	dx.doi.org/10.15156/BIO/SH495994.07FU	k__Fungi	p__Ascomycota	c__Sordariomycetes	o__Sordariales	f__Chaetomiaceae	g__unidentified	s__Chaetomiaceae_sp	0	0	0	21	0	0	50	0
SH201439.07FU	dx.doi.org/10.15156/BIO/SH201439.07FU	k__Fungi	p__Basidiomycota	c__Agaricomycetes	o__Agaricales	f__Strophariaceae	g__Hypholoma	s__Hypholoma_fasciculare	0	16	26	0	3	11	14	0
SH207979.07FU	dx.doi.org/10.15156/BIO/SH207979.07FU	k__Fungi	p__Ascomycota	c__Sordariomycetes	o__Hypocreales	f__Hypocreales_fam_Incertae_sedis	g__Acremonium	s__Acremonium_persicinum	0	70	0	0	0	0	0	0
SH183635.07FU	dx.doi.org/10.15156/BIO/SH183635.07FU	k__Fungi	p__Mortierellomycota	c__Mortierellomycetes	o__Mortierellales	f__Mortierellaceae	g__Mortierella	s__Mortierella_alpina	0	0	0	0	70	0	0	0
SH210101.07FU	dx.doi.org/10.15156/BIO/SH210101.07FU	k__Fungi	p__Ascomycota	c__Sordariomycetes	o__Hypocreales	f__unidentified	g__unidentified	s__Hypocreales_sp	0	29	12	0	0	0	27	0
SH186803.07FU	dx.doi.org/10.15156/BIO/SH186803.07FU	k__Fungi	p__Ascomycota	c__Leotiomycetes	o__Helotiales	f__unidentified	g__unidentified	s__Helotiales_sp	0	7	0	0	0	20	0	41
SH407688.07FU	dx.doi.org/10.15156/BIO/SH407688.07FU	k__Fungi	p__Ascomycota	c__Eurotiomycetes	o__Eurotiales	f__Aspergillaceae	g__Penicillium	s__Penicillium_jensenii	0	68	0	0	0	0	0	0
SH017225.07FU	dx.doi.org/10.15156/BIO/SH017225.07FU	k__Fungi	p__Ascomycota	c__Dothideomycetes	o__Botryosphaeriales	f__Botryosphaeriaceae	g__Sphaeropsis	s__Sphaeropsis_sapinea	13	13	0	8	0	8	0	22
SH457553.07FU	dx.doi.org/10.15156/BIO/SH457553.07FU	k__Fungi	p__Rozellomycota	c__unidentified	o__unidentified	f__unidentified	g__unidentified	s__Rozellomycota_sp	0	7	42	15	0	0	0	0
SH407688.07FU	dx.doi.org/10.15156/BIO/SH407688.07FU	k__Fungi	p__Ascomycota	c__Eurotiomycetes	o__Eurotiales	f__Aspergillaceae	g__Penicillium	s__Penicillium_jensenii	0	29	0	0	0	0	35	0
SH217808.07FU	dx.doi.org/10.15156/BIO/SH217808.07FU	k__Fungi	p__Ascomycota	c__Pezizomycetes	o__Pezizales	f__unidentified	g__unidentified	s__Pezizales_sp	0	0	13	12	17	12	0	10
SH180481.07FU	dx.doi.org/10.15156/BIO/SH180481.07FU	k__Fungi	p__Ascomycota	c__Eurotiomycetes	o__Chaetothyriales	f__Trichomeriaceae	g__Knufia	s__Knufia_tsunedae	0	0	0	0	0	0	0	64
SH183333.07FU	dx.doi.org/10.15156/BIO/SH183333.07FU	k__Fungi	p__Ascomycota	c__Eurotiomycetes	o__Onygenales	f__Onygenales_fam_Incertae_sedis	g__Chrysosporium	s__Chrysosporium_sp	0	0	0	0	0	0	0	63
SH201187.07FU	dx.doi.org/10.15156/BIO/SH201187.07FU	k__Fungi	p__Ascomycota	c__Sordariomycetes	o__Sordariales	f__Lasiosphaeriaceae	g__unidentified	s__Lasiosphaeriaceae_sp	61	0	0	0	0	0	0	0
SH193790.07FU	dx.doi.org/10.15156/BIO/SH193790.07FU	k__Fungi	p__Ascomycota	c__Sordariomycetes	o__Sordariales	f__Chaetomiaceae	g__unidentified	s__Chaetomiaceae_sp	13	5	4	0	2	12	13	12
SH215774.07FU	dx.doi.org/10.15156/BIO/SH215774.07FU	k__Fungi	p__Ascomycota	c__Dothideomycetes	o__Venturiales	f__Sympoventuriaceae	g__Ochroconis	s__Ochroconis_tshawytschae	0	61	0	0	0	0	0	0
SH470076.07FU	dx.doi.org/10.15156/BIO/SH470076.07FU	k__Fungi	p__Ascomycota	c__Sordariomycetes	o__Hypocreales	f__Cordycipitaceae	g__Beauveria	s__Beauveria_sp	0	0	0	0	38	0	23	0
SH211413.07FU	dx.doi.org/10.15156/BIO/SH211413.07FU	k__Fungi	p__Ascomycota	c__unidentified	o__unidentified	f__unidentified	g__unidentified	s__Ascomycota_sp	0	0	0	0	0	61	0	0
SH086627.07FU	dx.doi.org/10.15156/BIO/SH086627.07FU	k__Fungi	p__Ascomycota	c__Eurotiomycetes	o__Eurotiales	f__Aspergillaceae	g__Penicillium	s__Penicillium_simplicissimum	0	0	0	0	0	0	0	60
SH176919.07FU	dx.doi.org/10.15156/BIO/SH176919.07FU	k__Fungi	p__Basidiomycota	c__Agaricomycetes	o__Agaricales	f__Bolbitiaceae	g__Agrocybe	s__Agrocybe_arvalis	0	0	0	0	8	50	0	0
SH176583.07FU	dx.doi.org/10.15156/BIO/SH176583.07FU	k__Fungi	p__Ascomycota	c__Sordariomycetes	o__Hypocreales	f__unidentified	g__unidentified	s__Hypocreales_sp	0	0	57	0	0	0	0	0
SH098777.07FU	dx.doi.org/10.15156/BIO/SH098777.07FU	k__Fungi	p__Ascomycota	c__Dothideomycetes	o__Pleosporales	f__Didymellaceae	g__Phoma	s__Phoma_schachtii	24	0	0	24	0	8	0	0
SH175885.07FU	dx.doi.org/10.15156/BIO/SH175885.07FU	k__Fungi	p__Basidiomycota	c__Agaricomycetes	o__Agaricales	f__unidentified	g__unidentified	s__Agaricales_sp	3	11	10	0	10	13	6	3
SH208846.07FU	dx.doi.org/10.15156/BIO/SH208846.07FU	k__Fungi	p__Ascomycota	c__Eurotiomycetes	o__Eurotiales	f__Trichocomaceae	g__Talaromyces	s__Talaromyces_luteus	0	9	0	4	0	0	24	19
SH467262.07FU	dx.doi.org/10.15156/BIO/SH467262.07FU	k__Fungi	p__unidentified	c__unidentified	o__unidentified	f__unidentified	g__unidentified	s__Fungi_sp	0	0	7	9	10	0	16	14
SH220349.07FU	dx.doi.org/10.15156/BIO/SH220349.07FU	k__Fungi	p__Basidiomycota	c__Agaricomycetes	o__Agaricales	f__Psathyrellaceae	g__Coprinellus	s__Coprinellus_micaceus	0	0	25	0	16	0	0	15
SH195228.07FU	dx.doi.org/10.15156/BIO/SH195228.07FU	k__Fungi	p__Ascomycota	c__Leotiomycetes	o__Helotiales	f__unidentified	g__unidentified	s__Helotiales_sp	0	0	0	0	0	0	48	8
SH480765.07FU	dx.doi.org/10.15156/BIO/SH480765.07FU	k__Fungi	p__unidentified	c__unidentified	o__unidentified	f__unidentified	g__unidentified	s__Fungi_sp	0	0	0	32	0	0	23	0
SH207227.07FU	dx.doi.org/10.15156/BIO/SH207227.07FU	k__Fungi	p__Basidiomycota	c__Agaricomycetes	o__Phallales	f__Phallaceae	g__Phallus	s__Phallus_impudicus	0	0	0	0	0	0	0	55
SH193112.07FU	dx.doi.org/10.15156/BIO/SH193112.07FU	k__Fungi	p__Ascomycota	c__Eurotiomycetes	o__Onygenales	f__Onygenaceae	g__unidentified	s__Onygenaceae_sp	10	44	0	0	0	0	0	0
SH213843.07FU	dx.doi.org/10.15156/BIO/SH213843.07FU	k__Fungi	p__Ascomycota	c__Dothideomycetes	o__Pleosporales	f__Leptosphaeriaceae	g__Leptosphaeria	s__Leptosphaeria_rubefaciens	0	15	24	0	5	0	0	10
SH195313.07FU	dx.doi.org/10.15156/BIO/SH195313.07FU	k__Fungi	p__Ascomycota	c__Sordariomycetes	o__Sordariales	f__Sordariales_fam_Incertae_sedis	g__Staphylotrichum	s__Staphylotrichum_coccosporum	0	54	0	0	0	0	0	0
SH490662.07FU	dx.doi.org/10.15156/BIO/SH490662.07FU	k__Fungi	p__Ascomycota	c__Dothideomycetes	o__Pleosporales	f__Sporormiaceae	g__unidentified	s__Sporormiaceae_sp	0	0	0	16	13	0	25	0
SH008510.07FU	dx.doi.org/10.15156/BIO/SH008510.07FU	k__Fungi	p__Mortierellomycota	c__Mortierellomycetes	o__Mortierellales	f__Mortierellaceae	g__Mortierella	s__Mortierella_sp	0	0	0	53	0	0	0	0
SH183333.07FU	dx.doi.org/10.15156/BIO/SH183333.07FU	k__Fungi	p__Ascomycota	c__Eurotiomycetes	o__Onygenales	f__Onygenales_fam_Incertae_sedis	g__Chrysosporium	s__Chrysosporium_sp	0	0	0	0	0	0	30	23
SH533919.07FU	dx.doi.org/10.15156/BIO/SH533919.07FU	k__Fungi	p__unidentified	c__unidentified	o__unidentified	f__unidentified	g__unidentified	s__Fungi_sp	0	0	0	0	0	0	53	0
SH387143.07FU	dx.doi.org/10.15156/BIO/SH387143.07FU	k__Fungi	p__Ascomycota	c__Dothideomycetes	o__Pleosporales	f__Pleosporaceae	g__Stemphylium	s__Stemphylium_sp	0	0	5	0	47	0	0	0
SH201187.07FU	dx.doi.org/10.15156/BIO/SH201187.07FU	k__Fungi	p__Ascomycota	c__Sordariomycetes	o__Sordariales	f__Lasiosphaeriaceae	g__unidentified	s__Lasiosphaeriaceae_sp	0	0	0	0	0	0	52	0
SH205327.07FU	dx.doi.org/10.15156/BIO/SH205327.07FU	k__Fungi	p__Ascomycota	c__Dothideomycetes	o__Pleosporales	f__Leptosphaeriaceae	g__Leptosphaeria	s__Leptosphaeria_sp	0	0	51	0	0	0	0	0
SH202829.07FU	dx.doi.org/10.15156/BIO/SH202829.07FU	k__Fungi	p__Ascomycota	c__Eurotiomycetes	o__Verrucariales	f__Verrucariaceae	g__Verrucaria	s__Verrucaria_muralis	0	0	22	29	0	0	0	0
SH200452.07FU	dx.doi.org/10.15156/BIO/SH200452.07FU	k__Fungi	p__Ascomycota	c__Dothideomycetes	o__Pleosporales	f__unidentified	g__unidentified	s__Pleosporales_sp	0	0	0	51	0	0	0	0
SH177595.07FU	dx.doi.org/10.15156/BIO/SH177595.07FU	k__Fungi	p__Basidiomycota	c__Agaricostilbomycetes	o__Agaricostilbales	f__Chionosphaeraceae	g__Kurtzmanomyces	s__Kurtzmanomyces_sp	0	0	0	0	0	7	0	44
SH194503.07FU	dx.doi.org/10.15156/BIO/SH194503.07FU	k__Fungi	p__Basidiomycota	c__Microbotryomycetes	o__Sporidiobolales	f__Sporidiobolaceae	g__Rhodosporidiobolus	s__Rhodosporidiobolus_colostri	0	0	0	0	0	0	0	51
SH631303.07FU	dx.doi.org/10.15156/BIO/SH631303.07FU	k__Fungi	p__Basidiomycota	c__Microbotryomycetes	o__Microbotryales	f__Ustilentylomataceae	g__Microbotryozyma	s__Microbotryozyma_sp	12	0	0	6	0	0	0	32
SH198127.07FU	dx.doi.org/10.15156/BIO/SH198127.07FU	k__Fungi	p__Ascomycota	c__Leotiomycetes	o__Helotiales	f__unidentified	g__unidentified	s__Helotiales_sp	7	0	0	0	0	0	16	27
SH029383.07FU	dx.doi.org/10.15156/BIO/SH029383.07FU	k__Fungi	p__Ascomycota	c__Leotiomycetes	o__Helotiales	f__Myxotrichaceae	g__unidentified	s__Myxotrichaceae_sp	5	9	0	0	0	0	29	6
SH021479.07FU	dx.doi.org/10.15156/BIO/SH021479.07FU	k__Fungi	p__Basidiomycota	c__Cystobasidiomycetes	o__Erythrobasidiales	f__Erythrobasidiales_fam_Incertae_sedis	g__Sakaguchia	s__Sakaguchia_sp	14	0	0	0	0	35	0	0
SH199408.07FU	dx.doi.org/10.15156/BIO/SH199408.07FU	k__Fungi	p__Ascomycota	c__Eurotiomycetes	o__Eurotiales	f__Aspergillaceae	g__Penicillium	s__Penicillium_scabrosum	0	21	14	0	0	0	14	0
SH175275.07FU	dx.doi.org/10.15156/BIO/SH175275.07FU	k__Fungi	p__Ascomycota	c__Sordariomycetes	o__Hypocreales	f__Nectriaceae	g__unidentified	s__Nectriaceae_sp	0	0	0	0	0	0	0	49
SH007215.07FU	dx.doi.org/10.15156/BIO/SH007215.07FU	k__Fungi	p__Mortierellomycota	c__Mortierellomycetes	o__Mortierellales	f__unidentified	g__unidentified	s__Mortierellales_sp	0	25	0	0	0	0	23	0
SH458890.07FU	dx.doi.org/10.15156/BIO/SH458890.07FU	k__Fungi	p__unidentified	c__unidentified	o__unidentified	f__unidentified	g__unidentified	s__Fungi_sp	0	0	48	0	0	0	0	0
SH229440.07FU	dx.doi.org/10.15156/BIO/SH229440.07FU	k__Fungi	p__Ascomycota	c__Sordariomycetes	o__Hypocreales	f__Hypocreaceae	g__Trichoderma	s__Trichoderma_polysporum	0	0	0	15	0	0	0	33
SH200656.07FU	dx.doi.org/10.15156/BIO/SH200656.07FU	k__Fungi	p__Ascomycota	c__Eurotiomycetes	o__Onygenales	f__Gymnoascaceae	g__Gymnoascus	s__Gymnoascus_reessii	6	0	0	0	0	0	41	0
SH496224.07FU	dx.doi.org/10.15156/BIO/SH496224.07FU	k__Fungi	p__unidentified	c__unidentified	o__unidentified	f__unidentified	g__unidentified	s__Fungi_sp	41	0	6	0	0	0	0	0
SH218996.07FU	dx.doi.org/10.15156/BIO/SH218996.07FU	k__Fungi	p__Basidiomycota	c__Agaricomycetes	o__Agaricales	f__Psathyrellaceae	g__Coprinopsis	s__Coprinopsis_rugosobispora	0	19	0	15	0	0	13	0
SH221778.07FU	dx.doi.org/10.15156/BIO/SH221778.07FU	k__Fungi	p__Ascomycota	c__Orbiliomycetes	o__Orbiliales	f__Orbiliaceae	g__Arthrobotrys	s__Arthrobotrys_conoides	0	0	0	0	0	24	10	13
SH176586.07FU	dx.doi.org/10.15156/BIO/SH176586.07FU	k__Fungi	p__Mucoromycota	c__Mucoromycetes	o__Mucorales	f__Mucoraceae	g__Actinomucor	s__Actinomucor_elegans	0	0	0	46	0	0	0	0
SH195629.07FU	dx.doi.org/10.15156/BIO/SH195629.07FU	k__Fungi	p__Ascomycota	c__Eurotiomycetes	o__Onygenales	f__Onygenaceae	g__Auxarthron	s__Auxarthron_zuffianum	0	0	0	0	46	0	0	0
SH218625.07FU	dx.doi.org/10.15156/BIO/SH218625.07FU	k__Fungi	p__Ascomycota	c__Leotiomycetes	o__Helotiales	f__unidentified	g__unidentified	s__Helotiales_sp	45	0	0	0	0	0	0	0
SH185755.07FU	dx.doi.org/10.15156/BIO/SH185755.07FU	k__Fungi	p__Basidiomycota	c__Ustilaginomycetes	o__Urocystidales	f__Urocystidaceae	g__Urocystis	s__Urocystis_agropyri	0	14	11	0	0	0	20	0
SH220407.07FU	dx.doi.org/10.15156/BIO/SH220407.07FU	k__Fungi	p__Basidiomycota	c__Agaricomycetes	o__Agaricales	f__Psathyrellaceae	g__Psathyrella	s__Psathyrella_sp	0	45	0	0	0	0	0	0
SH208301.07FU	dx.doi.org/10.15156/BIO/SH208301.07FU	k__Fungi	p__Basidiomycota	c__Geminibasidiomycetes	o__Geminibasidiales	f__Geminibasidiaceae	g__Geminibasidium	s__Geminibasidium_sp	0	0	45	0	0	0	0	0
SH493630.07FU	dx.doi.org/10.15156/BIO/SH493630.07FU	k__Fungi	p__Basidiomycota	c__unidentified	o__unidentified	f__unidentified	g__unidentified	s__Basidiomycota_sp	0	0	0	0	0	0	7	38
SH209072.07FU	dx.doi.org/10.15156/BIO/SH209072.07FU	k__Fungi	p__Ascomycota	c__Sordariomycetes	o__Hypocreales	f__Stachybotryaceae	g__Stachybotrys	s__Stachybotrys_eucylindrospora	0	22	22	0	0	0	0	0
SH212640.07FU	dx.doi.org/10.15156/BIO/SH212640.07FU	k__Fungi	p__Ascomycota	c__unidentified	o__unidentified	f__unidentified	g__unidentified	s__Ascomycota_sp	0	0	0	0	0	0	0	44
SH199400.07FU	dx.doi.org/10.15156/BIO/SH199400.07FU	k__Fungi	p__Ascomycota	c__Eurotiomycetes	o__Eurotiales	f__Aspergillaceae	g__Penicillium	s__Penicillium_bialowiezense	0	0	12	0	0	8	23	0
SH195301.07FU	dx.doi.org/10.15156/BIO/SH195301.07FU	k__Fungi	p__Ascomycota	c__Sordariomycetes	o__Sordariales	f__Chaetomiaceae	g__unidentified	s__Chaetomiaceae_sp	0	0	0	0	0	0	0	43
SH010583.07FU	dx.doi.org/10.15156/BIO/SH010583.07FU	k__Fungi	p__Basidiomycota	c__Agaricomycetes	o__Agaricales	f__Typhulaceae	g__Typhula	s__Typhula_sp	33	0	0	9	0	0	0	0
SH219735.07FU	dx.doi.org/10.15156/BIO/SH219735.07FU	k__Fungi	p__Basidiomycota	c__Agaricomycetes	o__Agaricales	f__Strophariaceae	g__Hypholoma	s__Hypholoma_lateritium	2	24	0	0	0	16	0	0
SH488590.07FU	dx.doi.org/10.15156/BIO/SH488590.07FU	k__Fungi	p__unidentified	c__unidentified	o__unidentified	f__unidentified	g__unidentified	s__Fungi_sp	0	0	0	20	0	22	0	0
SH202654.07FU	dx.doi.org/10.15156/BIO/SH202654.07FU	k__Fungi	p__Basidiomycota	c__Agaricomycetes	o__Polyporales	f__Podoscyphaceae	g__Cotylidia	s__Cotylidia_undulata	0	0	0	0	0	0	0	42
SH490555.07FU	dx.doi.org/10.15156/BIO/SH490555.07FU	k__Fungi	p__unidentified	c__unidentified	o__unidentified	f__unidentified	g__unidentified	s__Fungi_sp	0	0	41	0	0	0	0	0
SH187566.07FU	dx.doi.org/10.15156/BIO/SH187566.07FU	k__Fungi	p__Ascomycota	c__Dothideomycetes	o__Pleosporales	f__Pleosporaceae	g__Curvularia	s__Curvularia_inaequalis	0	0	24	0	0	6	4	7
SH192702.07FU	dx.doi.org/10.15156/BIO/SH192702.07FU	k__Fungi	p__Ascomycota	c__Sordariomycetes	o__Sordariales	f__Lasiosphaeriaceae	g__Podospora	s__Podospora_sp	18	15	7	0	0	0	0	0
SH194973.07FU	dx.doi.org/10.15156/BIO/SH194973.07FU	k__Fungi	p__Basidiomycota	c__Microbotryomycetes	o__Sporidiobolales	f__Sporidiobolaceae	g__Sporobolomyces	s__Sporobolomyces_roseus	0	13	9	3	0	0	0	15
SH180110.07FU	dx.doi.org/10.15156/BIO/SH180110.07FU	k__Fungi	p__Mortierellomycota	c__Mortierellomycetes	o__Mortierellales	f__Mortierellaceae	g__Mortierella	s__Mortierella_gamsii	0	0	40	0	0	0	0	0
SH189191.07FU	dx.doi.org/10.15156/BIO/SH189191.07FU	k__Fungi	p__Basidiomycota	c__Agaricomycetes	o__Polyporales	f__Fomitopsidaceae	g__Postia	s__Postia_floriformis	23	16	0	0	0	0	0	0
SH220361.07FU	dx.doi.org/10.15156/BIO/SH220361.07FU	k__Fungi	p__Basidiomycota	c__Agaricomycetes	o__Agaricales	f__unidentified	g__unidentified	s__Agaricales_sp	0	0	16	0	0	5	18	0
SH279494.07FU	dx.doi.org/10.15156/BIO/SH279494.07FU	k__Fungi	p__Ascomycota	c__Eurotiomycetes	o__Eurotiales	f__Aspergillaceae	g__Penicillium	s__Penicillium_atramentosum	0	0	0	38	0	0	0	0
SH193600.07FU	dx.doi.org/10.15156/BIO/SH193600.07FU	k__Fungi	p__Ascomycota	c__Taphrinomycetes	o__Taphrinales	f__Taphrinaceae	g__Taphrina	s__Taphrina_carpini	0	0	0	32	0	6	0	0
SH221216.07FU	dx.doi.org/10.15156/BIO/SH221216.07FU	k__Fungi	p__Ascomycota	c__Dothideomycetes	o__Dothideales	f__unidentified	g__unidentified	s__Dothideales_sp	0	0	0	0	0	0	0	38
SH202697.07FU	dx.doi.org/10.15156/BIO/SH202697.07FU	k__Fungi	p__Ascomycota	c__Leotiomycetes	o__Helotiales	f__Hyaloscyphaceae	g__Cistella	s__Cistella_acuum	0	0	0	0	0	0	0	38
SH220363.07FU	dx.doi.org/10.15156/BIO/SH220363.07FU	k__Fungi	p__Basidiomycota	c__Agaricomycetes	o__Agaricales	f__Psathyrellaceae	g__Psathyrella	s__Psathyrella_piluliformis	2	19	0	8	0	0	8	0
SH185781.07FU	dx.doi.org/10.15156/BIO/SH185781.07FU	k__Fungi	p__Mucoromycota	c__Mucoromycetes	o__Mucorales	f__Mucoraceae	g__Mucor	s__Mucor_circinelloides	8	0	0	11	0	0	5	13
SH196361.07FU	dx.doi.org/10.15156/BIO/SH196361.07FU	k__Fungi	p__Basidiomycota	c__Microbotryomycetes	o__Microbotryales	f__Ustilentylomataceae	g__Ustilentyloma	s__Ustilentyloma_graminis	0	3	0	34	0	0	0	0
SH405381.07FU	dx.doi.org/10.15156/BIO/SH405381.07FU	k__Fungi	p__Basidiomycota	c__Tremellomycetes	o__Filobasidiales	f__Filobasidiaceae	g__Naganishia	s__Naganishia_liquefaciens	0	0	0	0	0	0	0	37
SH177468.07FU	dx.doi.org/10.15156/BIO/SH177468.07FU	k__Fungi	p__Ascomycota	c__Eurotiomycetes	o__Chaetothyriales	f__unidentified	g__unidentified	s__Chaetothyriales_sp	31	0	0	5	0	0	0	0
SH198217.07FU	dx.doi.org/10.15156/BIO/SH198217.07FU	k__Fungi	p__Basidiomycota	c__Agaricomycetes	o__Polyporales	f__Polyporaceae	g__Fomes	s__Fomes_fomentarius	0	8	3	10	0	15	0	0
SH008509.07FU	dx.doi.org/10.15156/BIO/SH008509.07FU	k__Fungi	p__Mortierellomycota	c__Mortierellomycetes	o__Mortierellales	f__Mortierellaceae	g__Mortierella	s__Mortierella_sp	0	0	0	0	0	0	36	0
SH407683.07FU	dx.doi.org/10.15156/BIO/SH407683.07FU	k__Fungi	p__Ascomycota	c__Eurotiomycetes	o__Eurotiales	f__Aspergillaceae	g__Penicillium	s__Penicillium_solitum	0	0	0	0	0	0	36	0
SH640159.07FU	dx.doi.org/10.15156/BIO/SH640159.07FU	k__Fungi	p__unidentified	c__unidentified	o__unidentified	f__unidentified	g__unidentified	s__Fungi_sp	0	0	0	0	0	0	36	0
SH120600.07FU	dx.doi.org/10.15156/BIO/SH120600.07FU	k__Fungi	p__Ascomycota	c__Sordariomycetes	o__Hypocreales	f__Hypocreales_fam_Incertae_sedis	g__Sarocladium	s__Sarocladium_kiliense	0	22	13	0	0	0	0	0
SH491795.07FU	dx.doi.org/10.15156/BIO/SH491795.07FU	k__Fungi	p__unidentified	c__unidentified	o__unidentified	f__unidentified	g__unidentified	s__Fungi_sp	0	17	0	13	0	0	5	0
SH215534.07FU	dx.doi.org/10.15156/BIO/SH215534.07FU	k__Fungi	p__Ascomycota	c__Dothideomycetes	o__Pleosporales	f__Sporormiaceae	g__Preussia	s__Preussia_terricola	0	0	35	0	0	0	0	0
SH407689.07FU	dx.doi.org/10.15156/BIO/SH407689.07FU	k__Fungi	p__Ascomycota	c__Eurotiomycetes	o__Eurotiales	f__Aspergillaceae	g__Penicillium	s__Penicillium_corylophilum	0	0	0	0	0	35	0	0
SH211417.07FU	dx.doi.org/10.15156/BIO/SH211417.07FU	k__Fungi	p__Ascomycota	c__Leotiomycetes	o__Helotiales	f__Helotiales_fam_Incertae_sedis	g__Acidomelania	s__Acidomelania_panicicola	0	0	0	0	0	35	0	0
SH200142.07FU	dx.doi.org/10.15156/BIO/SH200142.07FU	k__Fungi	p__Ascomycota	c__Sordariomycetes	o__Microascales	f__Ceratocystidaceae	g__Thielaviopsis	s__Thielaviopsis_basicola	0	0	0	0	0	0	35	0
SH201619.07FU	dx.doi.org/10.15156/BIO/SH201619.07FU	k__Fungi	p__Ascomycota	c__Leotiomycetes	o__Helotiales	f__Helotiaceae	g__Scytalidium	s__Scytalidium_album	0	0	8	13	6	0	0	7
SH176919.07FU	dx.doi.org/10.15156/BIO/SH176919.07FU	k__Fungi	p__Basidiomycota	c__Agaricomycetes	o__Agaricales	f__Bolbitiaceae	g__Agrocybe	s__Agrocybe_arvalis	0	0	0	0	0	34	0	0
SH211459.07FU	dx.doi.org/10.15156/BIO/SH211459.07FU	k__Fungi	p__Basidiomycota	c__Agaricomycetes	o__Geastrales	f__Geastraceae	g__Geastrum	s__Geastrum_striatum	0	0	0	0	0	0	0	34
SH195341.07FU	dx.doi.org/10.15156/BIO/SH195341.07FU	k__Fungi	p__Ascomycota	c__Sordariomycetes	o__Sordariales	f__unidentified	g__unidentified	s__Sordariales_sp	0	0	0	0	0	0	0	34
SH176396.07FU	dx.doi.org/10.15156/BIO/SH176396.07FU	k__Fungi	p__Basidiomycota	c__Malasseziomycetes	o__Malasseziales	f__Malasseziaceae	g__Malassezia	s__Malassezia_sp	30	0	3	0	0	0	0	0
SH182983.07FU	dx.doi.org/10.15156/BIO/SH182983.07FU	k__Fungi	p__Ascomycota	c__Dothideomycetes	o__Pleosporales	f__unidentified	g__unidentified	s__Pleosporales_sp	5	0	28	0	0	0	0	0
SH209073.07FU	dx.doi.org/10.15156/BIO/SH209073.07FU	k__Fungi	p__Ascomycota	c__Sordariomycetes	o__Hypocreales	f__Stachybotryaceae	g__Stachybotrys	s__Stachybotrys_microspora	0	6	27	0	0	0	0	0
SH218996.07FU	dx.doi.org/10.15156/BIO/SH218996.07FU	k__Fungi	p__Basidiomycota	c__Agaricomycetes	o__Agaricales	f__Psathyrellaceae	g__Coprinopsis	s__Coprinopsis_rugosobispora	0	0	17	0	16	0	0	0
SH178402.07FU	dx.doi.org/10.15156/BIO/SH178402.07FU	k__Fungi	p__Ascomycota	c__Dothideomycetes	o__Capnodiales	f__Capnodiaceae	g__unidentified	s__Capnodiaceae_sp	0	0	0	0	0	0	33	0
SH490555.07FU	dx.doi.org/10.15156/BIO/SH490555.07FU	k__Fungi	p__unidentified	c__unidentified	o__unidentified	f__unidentified	g__unidentified	s__Fungi_sp	8	0	0	0	0	0	0	24
SH185868.07FU	dx.doi.org/10.15156/BIO/SH185868.07FU	k__Fungi	p__Ascomycota	c__Eurotiomycetes	o__Eurotiales	f__Trichocomaceae	g__Thermomyces	s__Thermomyces_dupontii	0	13	0	0	19	0	0	0
SH184486.07FU	dx.doi.org/10.15156/BIO/SH184486.07FU	k__Fungi	p__Basidiomycota	c__Agaricomycetes	o__Agaricales	f__unidentified	g__unidentified	s__Agaricales_sp	0	0	0	0	0	0	0	32
SH177344.07FU	dx.doi.org/10.15156/BIO/SH177344.07FU	k__Fungi	p__Ascomycota	c__Leotiomycetes	o__Helotiales	f__Sclerotiniaceae	g__Botrytis	s__Botrytis_caroliniana	0	0	0	0	0	0	0	32
SH207378.07FU	dx.doi.org/10.15156/BIO/SH207378.07FU	k__Fungi	p__Ascomycota	c__Sordariomycetes	o__Diaporthales	f__Gnomoniaceae	g__Gnomonia	s__Gnomonia_skokomishica	0	0	0	31	0	0	0	0
SH219603.07FU	dx.doi.org/10.15156/BIO/SH219603.07FU	k__Fungi	p__Ascomycota	c__Dothideomycetes	o__Venturiales	f__Venturiaceae	g__unidentified	s__Venturiaceae_sp	0	0	0	25	0	0	6	0
SH204050.07FU	dx.doi.org/10.15156/BIO/SH204050.07FU	k__Fungi	p__Ascomycota	c__Dothideomycetes	o__Pleosporales	f__Periconiaceae	g__Periconia	s__Periconia_sp	0	0	0	6	25	0	0	0
SH177636.07FU	dx.doi.org/10.15156/BIO/SH177636.07FU	k__Fungi	p__Ascomycota	c__Sordariomycetes	o__unidentified	f__unidentified	g__unidentified	s__Sordariomycetes_sp	0	0	0	0	0	31	0	0
SH459331.07FU	dx.doi.org/10.15156/BIO/SH459331.07FU	k__Fungi	p__Ascomycota	c__Sordariomycetes	o__Sordariales	f__unidentified	g__unidentified	s__Sordariales_sp	0	0	0	0	0	0	31	0
SH198656.07FU	dx.doi.org/10.15156/BIO/SH198656.07FU	k__Fungi	p__Ascomycota	c__Sordariomycetes	o__Sordariales	f__Chaetomiaceae	g__Trichocladium	s__Trichocladium_opacum	4	8	0	0	0	0	11	7
SH210480.07FU	dx.doi.org/10.15156/BIO/SH210480.07FU	k__Fungi	p__Basidiomycota	c__Agaricomycetes	o__Boletales	f__Paxillaceae	g__Paxillus	s__Paxillus_involutus	2	0	19	5	0	0	4	0
SH198656.07FU	dx.doi.org/10.15156/BIO/SH198656.07FU	k__Fungi	p__Ascomycota	c__Sordariomycetes	o__Sordariales	f__Chaetomiaceae	g__Trichocladium	s__Trichocladium_opacum	0	0	3	27	0	0	0	0
SH000042.07FU	dx.doi.org/10.15156/BIO/SH000042.07FU	k__Fungi	p__Ascomycota	c__Leotiomycetes	o__unidentified	f__unidentified	g__unidentified	s__Leotiomycetes_sp	0	0	0	0	9	0	21	0
SH390333.07FU	dx.doi.org/10.15156/BIO/SH390333.07FU	k__Fungi	p__Ascomycota	c__Dothideomycetes	o__Capnodiales	f__Teratosphaeriaceae	g__Neocatenulostroma	s__Neocatenulostroma_abietis	0	0	0	0	0	0	16	14
SH185778.07FU	dx.doi.org/10.15156/BIO/SH185778.07FU	k__Fungi	p__Mucoromycota	c__Mucoromycetes	o__Mucorales	f__Mucoraceae	g__Mucor	s__Mucor_circinelloides	0	0	0	0	0	0	30	0
SH008508.07FU	dx.doi.org/10.15156/BIO/SH008508.07FU	k__Fungi	p__Mortierellomycota	c__Mortierellomycetes	o__Mortierellales	f__unidentified	g__unidentified	s__Mortierellales_sp	29	0	0	0	0	0	0	0
SH186565.07FU	dx.doi.org/10.15156/BIO/SH186565.07FU	k__Fungi	p__Basidiomycota	c__Microbotryomycetes	o__Microbotryales	f__Microbotryaceae	g__unidentified	s__Microbotryaceae_sp	0	15	14	0	0	0	0	0
SH188972.07FU	dx.doi.org/10.15156/BIO/SH188972.07FU	k__Fungi	p__Basidiomycota	c__Agaricomycetes	o__unidentified	f__unidentified	g__unidentified	s__Agaricomycetes_sp	0	0	0	29	0	0	0	0
SH489646.07FU	dx.doi.org/10.15156/BIO/SH489646.07FU	k__Fungi	p__Ascomycota	c__Sordariomycetes	o__Hypocreales	f__Stachybotryaceae	g__Myrothecium	s__Myrothecium_sp	0	0	0	0	14	0	15	0
SH493578.07FU	dx.doi.org/10.15156/BIO/SH493578.07FU	k__Fungi	p__Ascomycota	c__Leotiomycetes	o__Helotiales	f__Helotiales_fam_Incertae_sedis	g__Leptodontidium	s__Leptodontidium_sp	0	0	0	0	0	0	29	0
SH186612.07FU	dx.doi.org/10.15156/BIO/SH186612.07FU	k__Fungi	p__unidentified	c__unidentified	o__unidentified	f__unidentified	g__unidentified	s__Fungi_sp	28	0	0	0	0	0	0	0
SH027728.07FU	dx.doi.org/10.15156/BIO/SH027728.07FU	k__Fungi	p__Ascomycota	c__Sordariomycetes	o__Hypocreales	f__Nectriaceae	g__unidentified	s__Nectriaceae_sp	0	8	20	0	0	0	0	0
SH217623.07FU	dx.doi.org/10.15156/BIO/SH217623.07FU	k__Fungi	p__Ascomycota	c__Sordariomycetes	o__Hypocreales	f__unidentified	g__unidentified	s__Hypocreales_sp	0	0	28	0	0	0	0	0
SH197657.07FU	dx.doi.org/10.15156/BIO/SH197657.07FU	k__Fungi	p__Ascomycota	c__Eurotiomycetes	o__Chaetothyriales	f__Herpotrichiellaceae	g__Exophiala	s__Exophiala_sp	0	0	0	28	0	0	0	0
SH193971.07FU	dx.doi.org/10.15156/BIO/SH193971.07FU	k__Fungi	p__Ascomycota	c__Eurotiomycetes	o__Chaetothyriales	f__Herpotrichiellaceae	g__Exophiala	s__Exophiala_sp	0	0	0	28	0	0	0	0
SH030936.07FU	dx.doi.org/10.15156/BIO/SH030936.07FU	k__Fungi	p__Ascomycota	c__Dothideomycetes	o__Acrospermales	f__Acrospermales_fam_Incertae_sedis	g__Leptodiscella	s__Leptodiscella_sp	0	0	0	0	28	0	0	0
SH197114.07FU	dx.doi.org/10.15156/BIO/SH197114.07FU	k__Fungi	p__Ascomycota	c__Arthoniomycetes	o__Lichenostigmatales	f__Phaeococcomycetaceae	g__Phaeococcomyces	s__Phaeococcomyces_catenatus	19	0	0	8	0	0	0	0
SH218653.07FU	dx.doi.org/10.15156/BIO/SH218653.07FU	k__Fungi	p__Basidiomycota	c__Agaricomycetes	o__Cantharellales	f__Ceratobasidiaceae	g__unidentified	s__Ceratobasidiaceae_sp	0	24	0	3	0	0	0	0
SH218339.07FU	dx.doi.org/10.15156/BIO/SH218339.07FU	k__Fungi	p__Basidiomycota	c__Agaricomycetes	o__Agaricales	f__Tricholomataceae	g__Paralepista	s__Paralepista_flaccida	0	13	0	0	9	0	5	0
SH193530.07FU	dx.doi.org/10.15156/BIO/SH193530.07FU	k__Fungi	p__Mucoromycota	c__Mucoromycetes	o__Mucorales	f__Rhizopodaceae	g__Rhizopus	s__Rhizopus_arrhizus	0	5	18	0	4	0	0	0
SH446992.07FU	dx.doi.org/10.15156/BIO/SH446992.07FU	k__Fungi	p__Ascomycota	c__Sordariomycetes	o__Hypocreales	f__Nectriaceae	g__Fusarium	s__Fusarium_sporotrichioides	0	0	27	0	0	0	0	0
SH475389.07FU	dx.doi.org/10.15156/BIO/SH475389.07FU	k__Fungi	p__Ascomycota	c__Eurotiomycetes	o__Onygenales	f__Onygenales_fam_Incertae_sedis	g__Chrysosporium	s__Chrysosporium_siglerae	0	0	17	0	0	0	10	0
SH209060.07FU	dx.doi.org/10.15156/BIO/SH209060.07FU	k__Fungi	p__Ascomycota	c__Sordariomycetes	o__Ophiostomatales	f__Ophiostomataceae	g__Sporothrix	s__Sporothrix_inflata	0	0	6	0	0	0	21	0
SH198234.07FU	dx.doi.org/10.15156/BIO/SH198234.07FU	k__Fungi	p__Basidiomycota	c__Agaricomycetes	o__Russulales	f__Stereaceae	g__Amylostereum	s__Amylostereum_areolatum	0	0	0	11	0	0	7	9
SH003731.07FU	dx.doi.org/10.15156/BIO/SH003731.07FU	k__Fungi	p__Ascomycota	c__Leotiomycetes	o__Helotiales	f__Helotiaceae	g__Articulospora	s__Articulospora_sp	0	0	0	0	0	27	0	0
SH527564.07FU	dx.doi.org/10.15156/BIO/SH527564.07FU	k__Fungi	p__Ascomycota	c__Eurotiomycetes	o__Chaetothyriales	f__Herpotrichiellaceae	g__Cladophialophora	s__Cladophialophora_sp	3	0	0	0	0	23	0	0
SH175878.07FU	dx.doi.org/10.15156/BIO/SH175878.07FU	k__Fungi	p__Basidiomycota	c__Agaricomycetes	o__Agaricales	f__Lycoperdaceae	g__Lycoperdon	s__Lycoperdon_utriforme	0	0	26	0	0	0	0	0
SH185778.07FU	dx.doi.org/10.15156/BIO/SH185778.07FU	k__Fungi	p__Mucoromycota	c__Mucoromycetes	o__Mucorales	f__Mucoraceae	g__Mucor	s__Mucor_circinelloides	0	0	0	26	0	0	0	0
SH207894.07FU	dx.doi.org/10.15156/BIO/SH207894.07FU	k__Fungi	p__Ascomycota	c__Dothideomycetes	o__Venturiales	f__Sympoventuriaceae	g__Ochroconis	s__Ochroconis_icarus	0	0	0	26	0	0	0	0
SH216368.07FU	dx.doi.org/10.15156/BIO/SH216368.07FU	k__Fungi	p__Basidiomycota	c__Microbotryomycetes	o__Sporidiobolales	f__Sporidiobolaceae	g__Rhodotorula	s__Rhodotorula_taiwanensis	0	0	0	0	0	26	0	0
SH631303.07FU	dx.doi.org/10.15156/BIO/SH631303.07FU	k__Fungi	p__Basidiomycota	c__Microbotryomycetes	o__Microbotryales	f__Ustilentylomataceae	g__Microbotryozyma	s__Microbotryozyma_sp	0	0	0	0	0	26	0	0
SH188104.07FU	dx.doi.org/10.15156/BIO/SH188104.07FU	k__Fungi	p__Basidiomycota	c__Agaricomycetes	o__Agaricales	f__Pluteaceae	g__Pluteus	s__Pluteus_longistriatus	0	0	0	0	0	0	26	0
SH343098.07FU	dx.doi.org/10.15156/BIO/SH343098.07FU	k__Fungi	p__Mucoromycota	c__Mucoromycetes	o__Mucorales	f__Mucoraceae	g__Mucor	s__Mucor_circinelloides	0	0	0	0	0	0	26	0
SH216295.07FU	dx.doi.org/10.15156/BIO/SH216295.07FU	k__Fungi	p__Ascomycota	c__Eurotiomycetes	o__Eurotiales	f__Aspergillaceae	g__Penicillium	s__Penicillium_lignorum	0	0	13	0	12	0	0	0
SH221298.07FU	dx.doi.org/10.15156/BIO/SH221298.07FU	k__Fungi	p__Ascomycota	c__Eurotiomycetes	o__Eurotiales	f__Aspergillaceae	g__Aspergillus	s__Aspergillus_fumigatus	0	0	3	13	9	0	0	0
SH213263.07FU	dx.doi.org/10.15156/BIO/SH213263.07FU	k__Fungi	p__Ascomycota	c__Eurotiomycetes	o__Chaetothyriales	f__Herpotrichiellaceae	g__Cladophialophora	s__Cladophialophora_chaetospira	0	0	0	25	0	0	0	0
SH374008.07FU	dx.doi.org/10.15156/BIO/SH374008.07FU	k__Fungi	p__Ascomycota	c__Sordariomycetes	o__Sordariales	f__Chaetomiaceae	g__Chaetomium	s__Chaetomium_murorum	0	0	0	0	0	25	0	0
SH182989.07FU	dx.doi.org/10.15156/BIO/SH182989.07FU	k__Fungi	p__Ascomycota	c__Dothideomycetes	o__unidentified	f__unidentified	g__unidentified	s__Dothideomycetes_sp	0	0	0	0	0	0	0	25
SH175886.07FU	dx.doi.org/10.15156/BIO/SH175886.07FU	k__Fungi	p__Basidiomycota	c__Agaricomycetes	o__Agaricales	f__Lycoperdaceae	g__Bovista	s__Bovista_plumbea	0	24	0	0	0	0	0	0
SH175886.07FU	dx.doi.org/10.15156/BIO/SH175886.07FU	k__Fungi	p__Basidiomycota	c__Agaricomycetes	o__Agaricales	f__Lycoperdaceae	g__Bovista	s__Bovista_plumbea	0	0	19	0	0	0	5	0
SH199605.07FU	dx.doi.org/10.15156/BIO/SH199605.07FU	k__Fungi	p__Ascomycota	c__Dothideomycetes	o__Pleosporales	f__unidentified	g__unidentified	s__Pleosporales_sp	0	0	24	0	0	0	0	0
SH025283.07FU	dx.doi.org/10.15156/BIO/SH025283.07FU	k__Fungi	p__Ascomycota	c__Orbiliomycetes	o__Orbiliales	f__Orbiliaceae	g__Dactylaria	s__Dactylaria_dimorphospora	0	0	18	6	0	0	0	0
SH190079.07FU	dx.doi.org/10.15156/BIO/SH190079.07FU	k__Fungi	p__Ascomycota	c__Leotiomycetes	o__Thelebolales	f__Pseudeurotiaceae	g__unidentified	s__Pseudeurotiaceae_sp	0	0	0	21	0	0	0	3
SH193974.07FU	dx.doi.org/10.15156/BIO/SH193974.07FU	k__Fungi	p__Ascomycota	c__Eurotiomycetes	o__Chaetothyriales	f__Herpotrichiellaceae	g__unidentified	s__Herpotrichiellaceae_sp	0	0	0	0	0	0	0	24
SH193112.07FU	dx.doi.org/10.15156/BIO/SH193112.07FU	k__Fungi	p__Ascomycota	c__Eurotiomycetes	o__Onygenales	f__Onygenaceae	g__unidentified	s__Onygenaceae_sp	0	0	0	0	0	0	0	24
SH641990.07FU	dx.doi.org/10.15156/BIO/SH641990.07FU	k__Fungi	p__Ascomycota	c__Sordariomycetes	o__Sordariales	f__Chaetomiaceae	g__Corynascella	s__Corynascella_humicola	0	0	0	0	0	0	0	24
SH193250.07FU	dx.doi.org/10.15156/BIO/SH193250.07FU	k__Fungi	p__Ascomycota	c__Eurotiomycetes	o__Chaetothyriales	f__Herpotrichiellaceae	g__Cladophialophora	s__Cladophialophora_sp	0	0	0	0	0	0	0	24
SH184486.07FU	dx.doi.org/10.15156/BIO/SH184486.07FU	k__Fungi	p__Basidiomycota	c__Agaricomycetes	o__Agaricales	f__unidentified	g__unidentified	s__Agaricales_sp	0	0	0	0	0	0	0	24
SH489652.07FU	dx.doi.org/10.15156/BIO/SH489652.07FU	k__Fungi	p__Ascomycota	c__Sordariomycetes	o__Sordariales	f__Chaetomiaceae	g__unidentified	s__Chaetomiaceae_sp	2	0	16	5	0	0	0	0
SH407692.07FU	dx.doi.org/10.15156/BIO/SH407692.07FU	k__Fungi	p__Ascomycota	c__Eurotiomycetes	o__Eurotiales	f__Aspergillaceae	g__Penicillium	s__Penicillium_solitum	23	0	0	0	0	0	0	0
SH220349.07FU	dx.doi.org/10.15156/BIO/SH220349.07FU	k__Fungi	p__Basidiomycota	c__Agaricomycetes	o__Agaricales	f__Psathyrellaceae	g__Coprinellus	s__Coprinellus_micaceus	0	11	0	0	0	12	0	0
SH218334.07FU	dx.doi.org/10.15156/BIO/SH218334.07FU	k__Fungi	p__Basidiomycota	c__Agaricomycetes	o__Agaricales	f__Tricholomataceae	g__Clitocybe	s__Clitocybe_metachroa	0	0	16	0	7	0	0	0
SH214059.07FU	dx.doi.org/10.15156/BIO/SH214059.07FU	k__Fungi	p__Ascomycota	c__Eurotiomycetes	o__Onygenales	f__unidentified	g__unidentified	s__Onygenales_sp	0	0	0	17	0	0	6	0
SH229377.07FU	dx.doi.org/10.15156/BIO/SH229377.07FU	k__Fungi	p__Ascomycota	c__Sordariomycetes	o__Hypocreales	f__Hypocreaceae	g__Trichoderma	s__Trichoderma_barbatum	0	0	0	0	0	0	23	0
SH344881.07FU	dx.doi.org/10.15156/BIO/SH344881.07FU	k__Fungi	p__Ascomycota	c__Eurotiomycetes	o__Eurotiales	f__Aspergillaceae	g__Aspergillus	s__Aspergillus_versicolor	0	7	0	15	0	0	0	0
SH279828.07FU	dx.doi.org/10.15156/BIO/SH279828.07FU	k__Fungi	p__Ascomycota	c__Sordariomycetes	o__Glomerellales	f__Glomerellaceae	g__Colletotrichum	s__Colletotrichum_godetiae	0	2	0	20	0	0	0	0
SH206026.07FU	dx.doi.org/10.15156/BIO/SH206026.07FU	k__Fungi	p__Ascomycota	c__Dothideomycetes	o__Pleosporales	f__Leptosphaeriaceae	g__Leptosphaeria	s__Leptosphaeria_sclerotioides	0	0	22	0	0	0	0	0
SH186874.07FU	dx.doi.org/10.15156/BIO/SH186874.07FU	k__Fungi	p__Basidiomycota	c__Agaricomycetes	o__Boletales	f__Sclerodermataceae	g__Scleroderma	s__Scleroderma_bovista	0	0	14	8	0	0	0	0
SH002249.07FU	dx.doi.org/10.15156/BIO/SH002249.07FU	k__Fungi	p__Ascomycota	c__Leotiomycetes	o__Helotiales	f__Dermateaceae	g__Trimmatostroma	s__Trimmatostroma_cordae	0	0	4	0	0	18	0	0
SH180481.07FU	dx.doi.org/10.15156/BIO/SH180481.07FU	k__Fungi	p__Ascomycota	c__Eurotiomycetes	o__Chaetothyriales	f__Trichomeriaceae	g__Knufia	s__Knufia_tsunedae	0	0	0	0	0	22	0	0
SH457553.07FU	dx.doi.org/10.15156/BIO/SH457553.07FU	k__Fungi	p__Rozellomycota	c__unidentified	o__unidentified	f__unidentified	g__unidentified	s__Rozellomycota_sp	0	0	0	0	0	0	22	0
SH631256.07FU	dx.doi.org/10.15156/BIO/SH631256.07FU	k__Fungi	p__Zoopagomycota	c__Zoopagomycetes	o__Zoopagales	f__Piptocephalidaceae	g__Syncephalis	s__Syncephalis_sp	21	0	0	0	0	0	0	0
SH527564.07FU	dx.doi.org/10.15156/BIO/SH527564.07FU	k__Fungi	p__Ascomycota	c__Eurotiomycetes	o__Chaetothyriales	f__Herpotrichiellaceae	g__Cladophialophora	s__Cladophialophora_sp	0	0	0	21	0	0	0	0
SH207879.07FU	dx.doi.org/10.15156/BIO/SH207879.07FU	k__Fungi	p__Ascomycota	c__Sordariomycetes	o__unidentified	f__unidentified	g__unidentified	s__Sordariomycetes_sp	0	0	0	6	0	6	9	0
SH195318.07FU	dx.doi.org/10.15156/BIO/SH195318.07FU	k__Fungi	p__Ascomycota	c__Sordariomycetes	o__Sordariales	f__Chaetomiaceae	g__Dichotomopilus	s__Dichotomopilus_pratensis	0	0	0	21	0	0	0	0
SH495994.07FU	dx.doi.org/10.15156/BIO/SH495994.07FU	k__Fungi	p__Ascomycota	c__Sordariomycetes	o__Sordariales	f__Chaetomiaceae	g__unidentified	s__Chaetomiaceae_sp	0	0	0	11	0	0	0	10
SH193543.07FU	dx.doi.org/10.15156/BIO/SH193543.07FU	k__Fungi	p__Ascomycota	c__Sordariomycetes	o__Hypocreales	f__Clavicipitaceae	g__unidentified	s__Clavicipitaceae_sp	0	0	0	0	21	0	0	0
SH214082.07FU	dx.doi.org/10.15156/BIO/SH214082.07FU	k__Fungi	p__Basidiomycota	c__Tremellomycetes	o__Tremellales	f__Tremellaceae	g__Cryptococcus	s__Cryptococcus_sp	0	0	0	0	0	21	0	0
SH631256.07FU	dx.doi.org/10.15156/BIO/SH631256.07FU	k__Fungi	p__Zoopagomycota	c__Zoopagomycetes	o__Zoopagales	f__Piptocephalidaceae	g__Syncephalis	s__Syncephalis_sp	0	0	0	0	0	21	0	0
SH490636.07FU	dx.doi.org/10.15156/BIO/SH490636.07FU	k__Fungi	p__Ascomycota	c__Eurotiomycetes	o__Eurotiales	f__Aspergillaceae	g__Penicillium	s__Penicillium_sp	0	20	0	0	0	0	0	0
SH434798.07FU	dx.doi.org/10.15156/BIO/SH434798.07FU	k__Fungi	p__Ascomycota	c__Dothideomycetes	o__Pleosporales	f__Pleosporaceae	g__Alternaria	s__Alternaria_terricola	0	0	0	0	20	0	0	0
SH343097.07FU	dx.doi.org/10.15156/BIO/SH343097.07FU	k__Fungi	p__Mucoromycota	c__Mucoromycetes	o__Mucorales	f__Mucoraceae	g__Mucor	s__Mucor_plumbeus	0	0	0	0	0	0	20	0
SH349512.07FU	dx.doi.org/10.15156/BIO/SH349512.07FU	k__Fungi	p__Ascomycota	c__Sordariomycetes	o__Microascales	f__Microascaceae	g__Pseudallescheria	s__Pseudallescheria_boydii	19	0	0	0	0	0	0	0
SH458890.07FU	dx.doi.org/10.15156/BIO/SH458890.07FU	k__Fungi	p__unidentified	c__unidentified	o__unidentified	f__unidentified	g__unidentified	s__Fungi_sp	7	0	0	0	0	0	12	0
SH189190.07FU	dx.doi.org/10.15156/BIO/SH189190.07FU	k__Fungi	p__Basidiomycota	c__Agaricomycetes	o__Polyporales	f__Fomitopsidaceae	g__unidentified	s__Fomitopsidaceae_sp	0	19	0	0	0	0	0	0
SH220354.07FU	dx.doi.org/10.15156/BIO/SH220354.07FU	k__Fungi	p__Basidiomycota	c__Agaricomycetes	o__Agaricales	f__unidentified	g__unidentified	s__Agaricales_sp	0	0	19	0	0	0	0	0
SH193141.07FU	dx.doi.org/10.15156/BIO/SH193141.07FU	k__Fungi	p__Ascomycota	c__Dothideomycetes	o__Pleosporales	f__Pleosporaceae	g__unidentified	s__Pleosporaceae_sp	0	0	0	19	0	0	0	0
SH211309.07FU	dx.doi.org/10.15156/BIO/SH211309.07FU	k__Fungi	p__Ascomycota	c__Sordariomycetes	o__unidentified	f__unidentified	g__unidentified	s__Sordariomycetes_sp	0	0	0	19	0	0	0	0
SH218117.07FU	dx.doi.org/10.15156/BIO/SH218117.07FU	k__Fungi	p__Ascomycota	c__Leotiomycetes	o__Helotiales	f__unidentified	g__unidentified	s__Helotiales_sp	0	0	0	0	0	19	0	0
SH211375.07FU	dx.doi.org/10.15156/BIO/SH211375.07FU	k__Fungi	p__Ascomycota	c__Leotiomycetes	o__Helotiales	f__unidentified	g__unidentified	s__Helotiales_sp	0	0	0	0	0	0	0	19
SH219618.07FU	dx.doi.org/10.15156/BIO/SH219618.07FU	k__Fungi	p__Ascomycota	c__Dothideomycetes	o__Venturiales	f__unidentified	g__unidentified	s__Venturiales_sp	0	0	0	0	0	0	0	19
SH434798.07FU	dx.doi.org/10.15156/BIO/SH434798.07FU	k__Fungi	p__Ascomycota	c__Dothideomycetes	o__Pleosporales	f__Pleosporaceae	g__Alternaria	s__Alternaria_terricola	9	0	9	0	0	0	0	0
SH493911.07FU	dx.doi.org/10.15156/BIO/SH493911.07FU	k__Fungi	p__Ascomycota	c__unidentified	o__unidentified	f__unidentified	g__unidentified	s__Ascomycota_sp	0	5	0	0	13	0	0	0
SH216253.07FU	dx.doi.org/10.15156/BIO/SH216253.07FU	k__Fungi	p__Ascomycota	c__Eurotiomycetes	o__Eurotiales	f__Aspergillaceae	g__Penicillium	s__Penicillium_sp	0	18	0	0	0	0	0	0
SH201440.07FU	dx.doi.org/10.15156/BIO/SH201440.07FU	k__Fungi	p__Basidiomycota	c__Agaricomycetes	o__Agaricales	f__Strophariaceae	g__Hypholoma	s__Hypholoma_fasciculare	0	0	8	0	0	0	10	0
SH476404.07FU	dx.doi.org/10.15156/BIO/SH476404.07FU	k__Fungi	p__Basidiomycota	c__Agaricomycetes	o__unidentified	f__unidentified	g__unidentified	s__Agaricomycetes_sp	0	0	0	18	0	0	0	0
SH214904.07FU	dx.doi.org/10.15156/BIO/SH214904.07FU	k__Fungi	p__Ascomycota	c__Sordariomycetes	o__Hypocreales	f__Clavicipitaceae	g__Metarhizium	s__Metarhizium_carneum	0	0	0	7	0	0	11	0
SH182983.07FU	dx.doi.org/10.15156/BIO/SH182983.07FU	k__Fungi	p__Ascomycota	c__Dothideomycetes	o__Pleosporales	f__unidentified	g__unidentified	s__Pleosporales_sp	0	0	0	0	18	0	0	0
SH020620.07FU	dx.doi.org/10.15156/BIO/SH020620.07FU	k__Fungi	p__Ascomycota	c__Eurotiomycetes	o__Chaetothyriales	f__unidentified	g__unidentified	s__Chaetothyriales_sp	0	0	0	0	0	0	18	0
SH464840.07FU	dx.doi.org/10.15156/BIO/SH464840.07FU	k__Fungi	p__Mortierellomycota	c__Mortierellomycetes	o__Mortierellales	f__unidentified	g__unidentified	s__Mortierellales_sp	0	17	0	0	0	0	0	0
SH214978.07FU	dx.doi.org/10.15156/BIO/SH214978.07FU	k__Fungi	p__Ascomycota	c__Sordariomycetes	o__Hypocreales	f__Clavicipitaceae	g__Collarina	s__Collarina_aurantiaca	0	17	0	0	0	0	0	0
SH495274.07FU	dx.doi.org/10.15156/BIO/SH495274.07FU	k__Fungi	p__Ascomycota	c__Dothideomycetes	o__Pleosporales	f__Sporormiaceae	g__Preussia	s__Preussia_sp	0	5	0	0	0	0	0	12
SH484969.07FU	dx.doi.org/10.15156/BIO/SH484969.07FU	k__Fungi	p__Mortierellomycota	c__Mortierellomycetes	o__Mortierellales	f__Mortierellaceae	g__Mortierella	s__Mortierella_sp	0	0	0	0	0	17	0	0
SH200238.07FU	dx.doi.org/10.15156/BIO/SH200238.07FU	k__Fungi	p__Ascomycota	c__unidentified	o__unidentified	f__unidentified	g__unidentified	s__Ascomycota_sp	0	0	0	0	0	10	0	7
SH208301.07FU	dx.doi.org/10.15156/BIO/SH208301.07FU	k__Fungi	p__Basidiomycota	c__Geminibasidiomycetes	o__Geminibasidiales	f__Geminibasidiaceae	g__Geminibasidium	s__Geminibasidium_sp	0	0	0	0	0	0	12	5
SH195222.07FU	dx.doi.org/10.15156/BIO/SH195222.07FU	k__Fungi	p__Ascomycota	c__Leotiomycetes	o__Helotiales	f__unidentified	g__unidentified	s__Helotiales_sp	16	0	0	0	0	0	0	0
SH192065.07FU	dx.doi.org/10.15156/BIO/SH192065.07FU	k__Fungi	p__Basidiomycota	c__Tremellomycetes	o__Cystofilobasidiales	f__Mrakiaceae	g__Udeniomyces	s__Udeniomyces_pyricola	0	14	0	0	0	0	0	2
SH209061.07FU	dx.doi.org/10.15156/BIO/SH209061.07FU	k__Fungi	p__Ascomycota	c__Sordariomycetes	o__Ophiostomatales	f__Ophiostomataceae	g__Sporothrix	s__Sporothrix_inflata	0	9	0	0	0	0	0	7
SH193600.07FU	dx.doi.org/10.15156/BIO/SH193600.07FU	k__Fungi	p__Ascomycota	c__Taphrinomycetes	o__Taphrinales	f__Taphrinaceae	g__Taphrina	s__Taphrina_carpini	0	0	0	0	0	0	0	16
SH181398.07FU	dx.doi.org/10.15156/BIO/SH181398.07FU	k__Fungi	p__Ascomycota	c__Sordariomycetes	o__Hypocreales	f__Nectriaceae	g__Fusarium	s__Fusarium_solani	0	0	0	0	0	0	0	16
SH214015.07FU	dx.doi.org/10.15156/BIO/SH214015.07FU	k__Fungi	p__Basidiomycota	c__Agaricomycetes	o__Amylocorticiales	f__Amylocorticiaceae	g__Amylocorticiellum	s__Amylocorticiellum_molle	15	0	0	0	0	0	0	0
SH215556.07FU	dx.doi.org/10.15156/BIO/SH215556.07FU	k__Fungi	p__Ascomycota	c__Sordariomycetes	o__unidentified	f__unidentified	g__unidentified	s__Sordariomycetes_sp	15	0	0	0	0	0	0	0
SH494389.07FU	dx.doi.org/10.15156/BIO/SH494389.07FU	k__Fungi	p__Ascomycota	c__unidentified	o__unidentified	f__unidentified	g__unidentified	s__Ascomycota_sp	6	0	0	0	9	0	0	0
SH207075.07FU	dx.doi.org/10.15156/BIO/SH207075.07FU	k__Fungi	p__Ascomycota	c__Eurotiomycetes	o__Chaetothyriales	f__unidentified	g__unidentified	s__Chaetothyriales_sp	4	0	0	0	0	0	0	11
SH220055.07FU	dx.doi.org/10.15156/BIO/SH220055.07FU	k__Fungi	p__Ascomycota	c__unidentified	o__unidentified	f__unidentified	g__unidentified	s__Ascomycota_sp	7	0	8	0	0	0	0	0
SH185946.07FU	dx.doi.org/10.15156/BIO/SH185946.07FU	k__Fungi	p__Ascomycota	c__Sordariomycetes	o__Hypocreales	f__Nectriaceae	g__unidentified	s__Nectriaceae_sp	4	0	0	0	0	0	11	0
SH221775.07FU	dx.doi.org/10.15156/BIO/SH221775.07FU	k__Fungi	p__Ascomycota	c__Orbiliomycetes	o__Orbiliales	f__Orbiliaceae	g__Arthrobotrys	s__Arthrobotrys_superba	0	0	15	0	0	0	0	0
SH189191.07FU	dx.doi.org/10.15156/BIO/SH189191.07FU	k__Fungi	p__Basidiomycota	c__Agaricomycetes	o__Polyporales	f__Fomitopsidaceae	g__Postia	s__Postia_floriformis	0	0	6	0	9	0	0	0
SH013616.07FU	dx.doi.org/10.15156/BIO/SH013616.07FU	k__Fungi	p__Ascomycota	c__Sordariomycetes	o__Microascales	f__Microascaceae	g__Kernia	s__Kernia_pachypleura	0	0	15	0	0	0	0	0
SH126958.07FU	dx.doi.org/10.15156/BIO/SH126958.07FU	k__Fungi	p__Ascomycota	c__Dothideomycetes	o__Pleosporales	f__Pleosporaceae	g__Alternaria	s__Alternaria_tropica	0	0	15	0	0	0	0	0
SH239071.07FU	dx.doi.org/10.15156/BIO/SH239071.07FU	k__Fungi	p__Ascomycota	c__Leotiomycetes	o__Thelebolales	f__Pseudeurotiaceae	g__Pseudogymnoascus	s__Pseudogymnoascus_verrucosus	0	0	0	0	15	0	0	0
SH207631.07FU	dx.doi.org/10.15156/BIO/SH207631.07FU	k__Fungi	p__Basidiomycota	c__Agaricomycetes	o__Polyporales	f__Fomitopsidaceae	g__Piptoporus	s__Piptoporus_betulinus	0	0	0	0	0	0	15	0
SH201106.07FU	dx.doi.org/10.15156/BIO/SH201106.07FU	k__Fungi	p__Basidiomycota	c__Agaricomycetes	o__Russulales	f__Bondarzewiaceae	g__Heterobasidion	s__Heterobasidion_abietinum	0	0	0	0	0	0	15	0
SH197859.07FU	dx.doi.org/10.15156/BIO/SH197859.07FU	k__Fungi	p__Ascomycota	c__Eurotiomycetes	o__Chaetothyriales	f__Cyphellophoraceae	g__Cyphellophora	s__Cyphellophora_sessilis	0	0	0	0	0	0	0	15
SH200709.07FU	dx.doi.org/10.15156/BIO/SH200709.07FU	k__Fungi	p__Ascomycota	c__Dothideomycetes	o__Capnodiales	f__Teratosphaeriaceae	g__Neocatenulostroma	s__Neocatenulostroma_microsporum	0	0	0	0	0	0	0	15
SH239071.07FU	dx.doi.org/10.15156/BIO/SH239071.07FU	k__Fungi	p__Ascomycota	c__Leotiomycetes	o__Thelebolales	f__Pseudeurotiaceae	g__Pseudogymnoascus	s__Pseudogymnoascus_verrucosus	0	0	0	0	0	0	0	15
SH002252.07FU	dx.doi.org/10.15156/BIO/SH002252.07FU	k__Fungi	p__Ascomycota	c__Eurotiomycetes	o__Chaetothyriales	f__unidentified	g__unidentified	s__Chaetothyriales_sp	14	0	0	0	0	0	0	0
SH530126.07FU	dx.doi.org/10.15156/BIO/SH530126.07FU	k__Fungi	p__Ascomycota	c__Sordariomycetes	o__Hypocreales	f__Nectriaceae	g__unidentified	s__Nectriaceae_sp	14	0	0	0	0	0	0	0
SH220354.07FU	dx.doi.org/10.15156/BIO/SH220354.07FU	k__Fungi	p__Basidiomycota	c__Agaricomycetes	o__Agaricales	f__unidentified	g__unidentified	s__Agaricales_sp	0	14	0	0	0	0	0	0
SH213330.07FU	dx.doi.org/10.15156/BIO/SH213330.07FU	k__Fungi	p__Ascomycota	c__Eurotiomycetes	o__Chaetothyriales	f__Herpotrichiellaceae	g__Cladophialophora	s__Cladophialophora_sp	0	0	0	14	0	0	0	0
SH178704.07FU	dx.doi.org/10.15156/BIO/SH178704.07FU	k__Fungi	p__Basidiomycota	c__Agaricomycetes	o__Agaricales	f__unidentified	g__unidentified	s__Agaricales_sp	0	0	0	14	0	0	0	0
SH190079.07FU	dx.doi.org/10.15156/BIO/SH190079.07FU	k__Fungi	p__Ascomycota	c__Leotiomycetes	o__Thelebolales	f__Pseudeurotiaceae	g__unidentified	s__Pseudeurotiaceae_sp	0	0	0	0	0	14	0	0
SH216989.07FU	dx.doi.org/10.15156/BIO/SH216989.07FU	k__Fungi	p__Ascomycota	c__Leotiomycetes	o__Helotiales	f__Myxotrichaceae	g__Oidiodendron	s__Oidiodendron_truncatum	0	0	0	0	0	0	14	0
SH182542.07FU	dx.doi.org/10.15156/BIO/SH182542.07FU	k__Fungi	p__Ascomycota	c__Eurotiomycetes	o__Eurotiales	f__Aspergillaceae	g__Penicillium	s__Penicillium_megasporum	0	0	0	0	0	0	14	0
SH211192.07FU	dx.doi.org/10.15156/BIO/SH211192.07FU	k__Fungi	p__Basidiomycota	c__Agaricomycetes	o__Hymenochaetales	f__Rickenellaceae	g__Rickenella	s__Rickenella_fibula	13	0	0	0	0	0	0	0
SH202704.07FU	dx.doi.org/10.15156/BIO/SH202704.07FU	k__Fungi	p__Ascomycota	c__unidentified	o__unidentified	f__unidentified	g__unidentified	s__Ascomycota_sp	13	0	0	0	0	0	0	0
SH181746.07FU	dx.doi.org/10.15156/BIO/SH181746.07FU	k__Fungi	p__Ascomycota	c__Lecanoromycetes	o__Caliciales	f__Physciaceae	g__Physcia	s__Physcia_adscendens	2	0	0	0	0	11	0	0
SH183341.07FU	dx.doi.org/10.15156/BIO/SH183341.07FU	k__Fungi	p__Ascomycota	c__Leotiomycetes	o__Thelebolales	f__Pseudeurotiaceae	g__Geomyces	s__Geomyces_sp	5	0	0	8	0	0	0	0
SH182656.07FU	dx.doi.org/10.15156/BIO/SH182656.07FU	k__Fungi	p__Basidiomycota	c__Agaricomycetes	o__Boletales	f__Melanogastraceae	g__Melanogaster	s__Melanogaster_broomeanus	0	13	0	0	0	0	0	0
SH207227.07FU	dx.doi.org/10.15156/BIO/SH207227.07FU	k__Fungi	p__Basidiomycota	c__Agaricomycetes	o__Phallales	f__Phallaceae	g__Phallus	s__Phallus_impudicus	0	0	13	0	0	0	0	0
SH175226.07FU	dx.doi.org/10.15156/BIO/SH175226.07FU	k__Fungi	p__Basidiomycota	c__Agaricomycetes	o__Agaricales	f__Psathyrellaceae	g__Psathyrella	s__Psathyrella_pygmaea	0	0	13	0	0	0	0	0
SH212863.07FU	dx.doi.org/10.15156/BIO/SH212863.07FU	k__Fungi	p__Ascomycota	c__Dothideomycetes	o__Pleosporales	f__Torulaceae	g__Torula	s__Torula_hollandica	0	0	13	0	0	0	0	0
SH029677.07FU	dx.doi.org/10.15156/BIO/SH029677.07FU	k__Fungi	p__Basidiomycota	c__Agaricomycetes	o__Agaricales	f__Tricholomataceae	g__Floccularia	s__Floccularia_luteovirens	0	0	6	7	0	0	0	0
SH280660.07FU	dx.doi.org/10.15156/BIO/SH280660.07FU	k__Fungi	p__Ascomycota	c__Sordariomycetes	o__Hypocreales	f__Hypocreaceae	g__Trichoderma	s__Trichoderma_saturnisporum	0	0	13	0	0	0	0	0
SH198114.07FU	dx.doi.org/10.15156/BIO/SH198114.07FU	k__Fungi	p__Ascomycota	c__Leotiomycetes	o__Helotiales	f__unidentified	g__unidentified	s__Helotiales_sp	0	0	13	0	0	0	0	0
SH220359.07FU	dx.doi.org/10.15156/BIO/SH220359.07FU	k__Fungi	p__Basidiomycota	c__Agaricomycetes	o__Agaricales	f__Psathyrellaceae	g__Coprinellus	s__Coprinellus_disseminatus	0	0	0	0	0	13	0	0
SH188461.07FU	dx.doi.org/10.15156/BIO/SH188461.07FU	k__Fungi	p__Ascomycota	c__Sordariomycetes	o__Melanosporales	f__Ceratostomataceae	g__Harzia	s__Harzia_acremonioides	0	0	0	0	0	0	13	0
SH182983.07FU	dx.doi.org/10.15156/BIO/SH182983.07FU	k__Fungi	p__Ascomycota	c__Dothideomycetes	o__Pleosporales	f__unidentified	g__unidentified	s__Pleosporales_sp	0	0	0	0	0	0	13	0
SH239071.07FU	dx.doi.org/10.15156/BIO/SH239071.07FU	k__Fungi	p__Ascomycota	c__Leotiomycetes	o__Thelebolales	f__Pseudeurotiaceae	g__Pseudogymnoascus	s__Pseudogymnoascus_verrucosus	0	0	0	0	0	0	13	0
SH200453.07FU	dx.doi.org/10.15156/BIO/SH200453.07FU	k__Fungi	p__Ascomycota	c__Dothideomycetes	o__Pleosporales	f__Pleosporaceae	g__unidentified	s__Pleosporaceae_sp	9	0	0	3	0	0	0	0
SH002968.07FU	dx.doi.org/10.15156/BIO/SH002968.07FU	k__Fungi	p__unidentified	c__unidentified	o__unidentified	f__unidentified	g__unidentified	s__Fungi_sp	12	0	0	0	0	0	0	0
SH258287.07FU	dx.doi.org/10.15156/BIO/SH258287.07FU	k__Fungi	p__Basidiomycota	c__Agaricomycetes	o__Agaricales	f__Psathyrellaceae	g__Coprinellus	s__Coprinellus_sclerocystidiosus	0	0	12	0	0	0	0	0
SH030754.07FU	dx.doi.org/10.15156/BIO/SH030754.07FU	k__Fungi	p__Basidiomycota	c__Agaricomycetes	o__Agaricales	f__Hebelomataceae	g__unidentified	s__Hebelomataceae_sp	0	0	12	0	0	0	0	0
SH197375.07FU	dx.doi.org/10.15156/BIO/SH197375.07FU	k__Fungi	p__Basidiomycota	c__Agaricomycetes	o__Polyporales	f__Polyporaceae	g__unidentified	s__Polyporaceae_sp	0	0	12	0	0	0	0	0
SH211825.07FU	dx.doi.org/10.15156/BIO/SH211825.07FU	k__Fungi	p__Basidiomycota	c__Exobasidiomycetes	o__Exobasidiales	f__Exobasidiaceae	g__Exobasidium	s__Exobasidium_sp	0	0	12	0	0	0	0	0
SH184439.07FU	dx.doi.org/10.15156/BIO/SH184439.07FU	k__Fungi	p__Ascomycota	c__Leotiomycetes	o__Helotiales	f__Hyaloscyphaceae	g__Lemonniera	s__Lemonniera_sp	0	0	0	12	0	0	0	0
SH200949.07FU	dx.doi.org/10.15156/BIO/SH200949.07FU	k__Fungi	p__unidentified	c__unidentified	o__unidentified	f__unidentified	g__unidentified	s__Fungi_sp	0	0	0	12	0	0	0	0
SH496334.07FU	dx.doi.org/10.15156/BIO/SH496334.07FU	k__Fungi	p__Ascomycota	c__Leotiomycetes	o__Helotiales	f__unidentified	g__unidentified	s__Helotiales_sp	0	0	0	12	0	0	0	0
SH176913.07FU	dx.doi.org/10.15156/BIO/SH176913.07FU	k__Fungi	p__Basidiomycota	c__Agaricomycetes	o__Agaricales	f__Strophariaceae	g__Kuehneromyces	s__Kuehneromyces_mutabilis	0	0	0	6	0	0	6	0
SH465981.07FU	dx.doi.org/10.15156/BIO/SH465981.07FU	k__Fungi	p__Ascomycota	c__Pezizomycetes	o__Pezizales	f__Pezizaceae	g__Aquapeziza	s__Aquapeziza_globispora	0	0	0	0	12	0	0	0
SH212425.07FU	dx.doi.org/10.15156/BIO/SH212425.07FU	k__Fungi	p__Ascomycota	c__Sordariomycetes	o__Hypocreales	f__Cordycipitaceae	g__Lecanicillium	s__Lecanicillium_dimorphum	0	0	0	0	12	0	0	0
SH187847.07FU	dx.doi.org/10.15156/BIO/SH187847.07FU	k__Fungi	p__Basidiomycota	c__Agaricomycetes	o__Corticiales	f__Corticiaceae	g__Laetisaria	s__Laetisaria_arvalis	0	0	0	0	0	0	8	4
SH220359.07FU	dx.doi.org/10.15156/BIO/SH220359.07FU	k__Fungi	p__Basidiomycota	c__Agaricomycetes	o__Agaricales	f__Psathyrellaceae	g__Coprinellus	s__Coprinellus_disseminatus	0	0	0	0	0	0	0	12
SH187073.07FU	dx.doi.org/10.15156/BIO/SH187073.07FU	k__Fungi	p__Mucoromycota	c__Mucoromycetes	o__Mucorales	f__Mucoraceae	g__Mucor	s__Mucor_hiemalis	11	0	0	0	0	0	0	0
SH194337.07FU	dx.doi.org/10.15156/BIO/SH194337.07FU	k__Fungi	p__Ascomycota	c__Sordariomycetes	o__unidentified	f__unidentified	g__unidentified	s__Sordariomycetes_sp	11	0	0	0	0	0	0	0
SH208860.07FU	dx.doi.org/10.15156/BIO/SH208860.07FU	k__Fungi	p__Ascomycota	c__Eurotiomycetes	o__Eurotiales	f__Trichocomaceae	g__Sagenomella	s__Sagenomella_striatispora	7	0	0	4	0	0	0	0
SH245890.07FU	dx.doi.org/10.15156/BIO/SH245890.07FU	k__Fungi	p__Ascomycota	c__Dothideomycetes	o__Pleosporales	f__Didymosphaeriaceae	g__Kalmusia	s__Kalmusia_longispora	11	0	0	0	0	0	0	0
SH193600.07FU	dx.doi.org/10.15156/BIO/SH193600.07FU	k__Fungi	p__Ascomycota	c__Taphrinomycetes	o__Taphrinales	f__Taphrinaceae	g__Taphrina	s__Taphrina_carpini	11	0	0	0	0	0	0	0
SH211144.07FU	dx.doi.org/10.15156/BIO/SH211144.07FU	k__Fungi	p__Ascomycota	c__Sordariomycetes	o__Xylariales	f__Apiosporaceae	g__Arthrinium	s__Arthrinium_serenense	0	6	5	0	0	0	0	0
SH485511.07FU	dx.doi.org/10.15156/BIO/SH485511.07FU	k__Fungi	p__Mortierellomycota	c__Mortierellomycetes	o__Mortierellales	f__unidentified	g__unidentified	s__Mortierellales_sp	0	4	7	0	0	0	0	0
SH009023.07FU	dx.doi.org/10.15156/BIO/SH009023.07FU	k__Fungi	p__Basidiomycota	c__Agaricomycetes	o__Trechisporales	f__Hydnodontaceae	g__Trechispora	s__Trechispora_sp	0	0	8	3	0	0	0	0
SH214175.07FU	dx.doi.org/10.15156/BIO/SH214175.07FU	k__Fungi	p__Ascomycota	c__Dothideomycetes	o__Capnodiales	f__Teratosphaeriaceae	g__unidentified	s__Teratosphaeriaceae_sp	0	0	11	0	0	0	0	0
SH526430.07FU	dx.doi.org/10.15156/BIO/SH526430.07FU	k__Fungi	p__unidentified	c__unidentified	o__unidentified	f__unidentified	g__unidentified	s__Fungi_sp	0	0	11	0	0	0	0	0
SH176355.07FU	dx.doi.org/10.15156/BIO/SH176355.07FU	k__Fungi	p__Ascomycota	c__Sordariomycetes	o__Hypocreales	f__Cordycipitaceae	g__Isaria	s__Isaria_cateniannulata	0	0	11	0	0	0	0	0
SH461102.07FU	dx.doi.org/10.15156/BIO/SH461102.07FU	k__Fungi	p__Basidiomycota	c__Agaricomycetes	o__unidentified	f__unidentified	g__unidentified	s__Agaricomycetes_sp	0	0	0	11	0	0	0	0
SH640861.07FU	dx.doi.org/10.15156/BIO/SH640861.07FU	k__Fungi	p__Ascomycota	c__Sordariomycetes	o__Melanosporales	f__Melanosporaceae	g__Melanospora	s__Melanospora_damnosa	0	0	0	11	0	0	0	0
SH219736.07FU	dx.doi.org/10.15156/BIO/SH219736.07FU	k__Fungi	p__Basidiomycota	c__Agaricomycetes	o__Agaricales	f__Strophariaceae	g__Hypholoma	s__Hypholoma_capnoides	0	0	0	11	0	0	0	0
SH183132.07FU	dx.doi.org/10.15156/BIO/SH183132.07FU	k__Fungi	p__Chytridiomycota	c__unidentified	o__unidentified	f__unidentified	g__unidentified	s__Chytridiomycota_sp	0	0	0	6	0	0	5	0
SH175885.07FU	dx.doi.org/10.15156/BIO/SH175885.07FU	k__Fungi	p__Basidiomycota	c__Agaricomycetes	o__Agaricales	f__unidentified	g__unidentified	s__Agaricales_sp	0	0	0	11	0	0	0	0
SH327536.07FU	dx.doi.org/10.15156/BIO/SH327536.07FU	k__Fungi	p__Ascomycota	c__Sordariomycetes	o__Hypocreales	f__Hypocreaceae	g__Trichoderma	s__Trichoderma_evansii	0	0	0	0	11	0	0	0
SH209381.07FU	dx.doi.org/10.15156/BIO/SH209381.07FU	k__Fungi	p__Ascomycota	c__Eurotiomycetes	o__Eurotiales	f__Trichocomaceae	g__Talaromyces	s__Talaromyces_purpureogenus	0	0	0	0	11	0	0	0
SH021554.07FU	dx.doi.org/10.15156/BIO/SH021554.07FU	k__Fungi	p__Ascomycota	c__Dothideomycetes	o__Pleosporales	f__Leptosphaeriaceae	g__Leptosphaeria	s__Leptosphaeria_sp	0	0	0	0	9	2	0	0
SH186576.07FU	dx.doi.org/10.15156/BIO/SH186576.07FU	k__Fungi	p__Basidiomycota	c__Agaricomycetes	o__Agaricales	f__Strophariaceae	g__Tubaria	s__Tubaria_praestans	0	0	0	0	0	11	0	0
SH405379.07FU	dx.doi.org/10.15156/BIO/SH405379.07FU	k__Fungi	p__Basidiomycota	c__Tremellomycetes	o__Filobasidiales	f__Filobasidiaceae	g__Naganishia	s__Naganishia_adeliensis	0	0	0	0	0	0	11	0
SH221917.07FU	dx.doi.org/10.15156/BIO/SH221917.07FU	k__Fungi	p__Basidiomycota	c__Agaricomycetes	o__Agaricales	f__Entolomataceae	g__Entoloma	s__Entoloma_sericeum	0	0	0	0	0	0	11	0
SH123219.07FU	dx.doi.org/10.15156/BIO/SH123219.07FU	k__Fungi	p__Ascomycota	c__Sordariomycetes	o__Hypocreales	f__Cordycipitaceae	g__Lecanicillium	s__Lecanicillium_muscarium	0	0	0	0	0	0	0	11
SH213330.07FU	dx.doi.org/10.15156/BIO/SH213330.07FU	k__Fungi	p__Ascomycota	c__Eurotiomycetes	o__Chaetothyriales	f__Herpotrichiellaceae	g__Cladophialophora	s__Cladophialophora_sp	0	0	0	0	0	0	0	11
SH176907.07FU	dx.doi.org/10.15156/BIO/SH176907.07FU	k__Fungi	p__Basidiomycota	c__Agaricomycetes	o__Agaricales	f__Bolbitiaceae	g__Agrocybe	s__Agrocybe_pediades	10	0	0	0	0	0	0	0
SH212421.07FU	dx.doi.org/10.15156/BIO/SH212421.07FU	k__Fungi	p__Ascomycota	c__Sordariomycetes	o__Hypocreales	f__Cordycipitaceae	g__Isaria	s__Isaria_fumosorosea	10	0	0	0	0	0	0	0
SH188592.07FU	dx.doi.org/10.15156/BIO/SH188592.07FU	k__Fungi	p__Basidiomycota	c__Agaricomycetes	o__Agaricales	f__Cortinariaceae	g__Cortinarius	s__Cortinarius_murinascens	0	10	0	0	0	0	0	0
SH211363.07FU	dx.doi.org/10.15156/BIO/SH211363.07FU	k__Fungi	p__Ascomycota	c__Leotiomycetes	o__Helotiales	f__Helotiaceae	g__Scytalidium	s__Scytalidium_lignicola	0	10	0	0	0	0	0	0
SH458890.07FU	dx.doi.org/10.15156/BIO/SH458890.07FU	k__Fungi	p__unidentified	c__unidentified	o__unidentified	f__unidentified	g__unidentified	s__Fungi_sp	0	10	0	0	0	0	0	0
SH208845.07FU	dx.doi.org/10.15156/BIO/SH208845.07FU	k__Fungi	p__Ascomycota	c__Eurotiomycetes	o__Eurotiales	f__Trichocomaceae	g__Sagenomella	s__Sagenomella_diversispora	0	7	3	0	0	0	0	0
SH220359.07FU	dx.doi.org/10.15156/BIO/SH220359.07FU	k__Fungi	p__Basidiomycota	c__Agaricomycetes	o__Agaricales	f__Psathyrellaceae	g__Coprinellus	s__Coprinellus_disseminatus	0	4	0	0	6	0	0	0
SH217882.07FU	dx.doi.org/10.15156/BIO/SH217882.07FU	k__Fungi	p__Ascomycota	c__Dothideomycetes	o__Pleosporales	f__Cucurbitariaceae	g__Pyrenochaeta	s__Pyrenochaeta_sp	0	0	10	0	0	0	0	0
SH201189.07FU	dx.doi.org/10.15156/BIO/SH201189.07FU	k__Fungi	p__Ascomycota	c__Sordariomycetes	o__Sordariales	f__Lasiosphaeriaceae	g__Schizothecium	s__Schizothecium_glutinans	0	0	10	0	0	0	0	0
SH252863.07FU	dx.doi.org/10.15156/BIO/SH252863.07FU	k__Fungi	p__Ascomycota	c__Sordariomycetes	o__Hypocreales	f__Hypocreaceae	g__Trichoderma	s__Trichoderma_tomentosum	0	0	10	0	0	0	0	0
SH218350.07FU	dx.doi.org/10.15156/BIO/SH218350.07FU	k__Fungi	p__Basidiomycota	c__Agaricomycetes	o__Agaricales	f__Tricholomataceae	g__unidentified	s__Tricholomataceae_sp	0	0	10	0	0	0	0	0
SH465250.07FU	dx.doi.org/10.15156/BIO/SH465250.07FU	k__Fungi	p__Basidiomycota	c__unidentified	o__unidentified	f__unidentified	g__unidentified	s__Basidiomycota_sp	0	0	0	10	0	0	0	0
SH182459.07FU	dx.doi.org/10.15156/BIO/SH182459.07FU	k__Fungi	p__Basidiomycota	c__Agaricomycetes	o__Boletales	f__Sclerodermataceae	g__Scleroderma	s__Scleroderma_areolatum	0	0	0	10	0	0	0	0
SH491906.07FU	dx.doi.org/10.15156/BIO/SH491906.07FU	k__Fungi	p__Ascomycota	c__Eurotiomycetes	o__Chaetothyriales	f__unidentified	g__unidentified	s__Chaetothyriales_sp	0	0	0	10	0	0	0	0
SH020619.07FU	dx.doi.org/10.15156/BIO/SH020619.07FU	k__Fungi	p__Ascomycota	c__Eurotiomycetes	o__Chaetothyriales	f__unidentified	g__unidentified	s__Chaetothyriales_sp	0	0	0	10	0	0	0	0
SH213843.07FU	dx.doi.org/10.15156/BIO/SH213843.07FU	k__Fungi	p__Ascomycota	c__Dothideomycetes	o__Pleosporales	f__Leptosphaeriaceae	g__Leptosphaeria	s__Leptosphaeria_rubefaciens	0	0	0	10	0	0	0	0
SH182977.07FU	dx.doi.org/10.15156/BIO/SH182977.07FU	k__Fungi	p__Ascomycota	c__Dothideomycetes	o__Pleosporales	f__Massarinaceae	g__Stagonospora	s__Stagonospora_pseudovitensis	0	0	0	10	0	0	0	0
SH183333.07FU	dx.doi.org/10.15156/BIO/SH183333.07FU	k__Fungi	p__Ascomycota	c__Eurotiomycetes	o__Onygenales	f__Onygenales_fam_Incertae_sedis	g__Chrysosporium	s__Chrysosporium_sp	0	0	0	0	10	0	0	0
SH529973.07FU	dx.doi.org/10.15156/BIO/SH529973.07FU	k__Fungi	p__unidentified	c__unidentified	o__unidentified	f__unidentified	g__unidentified	s__Fungi_sp	0	0	0	0	10	0	0	0
SH193774.07FU	dx.doi.org/10.15156/BIO/SH193774.07FU	k__Fungi	p__Basidiomycota	c__Microbotryomycetes	o__Leucosporidiales	f__unidentified	g__unidentified	s__Leucosporidiales_sp	0	0	0	0	10	0	0	0
SH187073.07FU	dx.doi.org/10.15156/BIO/SH187073.07FU	k__Fungi	p__Mucoromycota	c__Mucoromycetes	o__Mucorales	f__Mucoraceae	g__Mucor	s__Mucor_hiemalis	0	0	0	0	0	10	0	0
SH182993.07FU	dx.doi.org/10.15156/BIO/SH182993.07FU	k__Fungi	p__Ascomycota	c__Dothideomycetes	o__Pleosporales	f__Phaeosphaeriaceae	g__Septoriella	s__Septoriella_hirta	0	0	0	0	0	10	0	0
SH003732.07FU	dx.doi.org/10.15156/BIO/SH003732.07FU	k__Fungi	p__Ascomycota	c__Leotiomycetes	o__Helotiales	f__Helotiaceae	g__Articulospora	s__Articulospora_sp	0	0	0	0	0	10	0	0
SH193776.07FU	dx.doi.org/10.15156/BIO/SH193776.07FU	k__Fungi	p__Basidiomycota	c__Microbotryomycetes	o__unidentified	f__unidentified	g__unidentified	s__Microbotryomycetes_sp	0	0	0	0	0	0	10	0
SH221537.07FU	dx.doi.org/10.15156/BIO/SH221537.07FU	k__Fungi	p__Basidiomycota	c__Agaricomycetes	o__Hymenochaetales	f__Schizoporaceae	g__Schizopora	s__Schizopora_paradoxa	0	0	0	0	0	0	10	0
SH434793.07FU	dx.doi.org/10.15156/BIO/SH434793.07FU	k__Fungi	p__Ascomycota	c__Dothideomycetes	o__Pleosporales	f__Pleosporaceae	g__Alternaria	s__Alternaria_infectoria	0	0	0	0	0	0	0	10
SH013327.07FU	dx.doi.org/10.15156/BIO/SH013327.07FU	k__Fungi	p__Ascomycota	c__Sordariomycetes	o__Magnaporthales	f__Magnaporthaceae	g__Mycoleptodiscus	s__Mycoleptodiscus_sp	0	0	0	0	0	0	0	10
SH344881.07FU	dx.doi.org/10.15156/BIO/SH344881.07FU	k__Fungi	p__Ascomycota	c__Eurotiomycetes	o__Eurotiales	f__Aspergillaceae	g__Aspergillus	s__Aspergillus_versicolor	0	0	0	0	0	0	0	10
SH194609.07FU	dx.doi.org/10.15156/BIO/SH194609.07FU	k__Fungi	p__Ascomycota	c__Eurotiomycetes	o__Eurotiales	f__Aspergillaceae	g__Penicillium	s__Penicillium_roseopurpureum	0	0	0	0	0	0	0	10
SH187868.07FU	dx.doi.org/10.15156/BIO/SH187868.07FU	k__Fungi	p__Mortierellomycota	c__Mortierellomycetes	o__Mortierellales	f__Mortierellaceae	g__Mortierella	s__Mortierella_cystojenkinii	9	0	0	0	0	0	0	0
SH176293.07FU	dx.doi.org/10.15156/BIO/SH176293.07FU	k__Fungi	p__Ascomycota	c__Sordariomycetes	o__Hypocreales	f__Hypocreaceae	g__Trichoderma	s__Trichoderma_sp	0	9	0	0	0	0	0	0
SH208533.07FU	dx.doi.org/10.15156/BIO/SH208533.07FU	k__Fungi	p__Ascomycota	c__Dothideomycetes	o__Pleosporales	f__Phaeosphaeriaceae	g__unidentified	s__Phaeosphaeriaceae_sp	0	5	0	4	0	0	0	0
SH193113.07FU	dx.doi.org/10.15156/BIO/SH193113.07FU	k__Fungi	p__Ascomycota	c__Eurotiomycetes	o__Onygenales	f__unidentified	g__unidentified	s__Onygenales_sp	0	9	0	0	0	0	0	0
SH195308.07FU	dx.doi.org/10.15156/BIO/SH195308.07FU	k__Fungi	p__Ascomycota	c__Sordariomycetes	o__Sordariales	f__Chaetomiaceae	g__Dichotomopilus	s__Dichotomopilus_erectus	0	9	0	0	0	0	0	0
SH174145.07FU	dx.doi.org/10.15156/BIO/SH174145.07FU	k__Fungi	p__Ascomycota	c__Sordariomycetes	o__Magnaporthales	f__Magnaporthaceae	g__unidentified	s__Magnaporthaceae_sp	0	9	0	0	0	0	0	0
SH212638.07FU	dx.doi.org/10.15156/BIO/SH212638.07FU	k__Fungi	p__Ascomycota	c__Saccharomycetes	o__Saccharomycetales	f__Phaffomycetaceae	g__Barnettozyma	s__Barnettozyma_californica	0	0	9	0	0	0	0	0
SH188479.07FU	dx.doi.org/10.15156/BIO/SH188479.07FU	k__Fungi	p__Basidiomycota	c__Agaricomycetes	o__Agaricales	f__Cortinariaceae	g__Cortinarius	s__Cortinarius_biformis	0	0	9	0	0	0	0	0
SH464840.07FU	dx.doi.org/10.15156/BIO/SH464840.07FU	k__Fungi	p__Mortierellomycota	c__Mortierellomycetes	o__Mortierellales	f__unidentified	g__unidentified	s__Mortierellales_sp	0	0	9	0	0	0	0	0
SH186934.07FU	dx.doi.org/10.15156/BIO/SH186934.07FU	k__Fungi	p__Ascomycota	c__Dothideomycetes	o__Pleosporales	f__Didymosphaeriaceae	g__Paraphaeosphaeria	s__Paraphaeosphaeria_michotii	0	0	9	0	0	0	0	0
SH213130.07FU	dx.doi.org/10.15156/BIO/SH213130.07FU	k__Fungi	p__Basidiomycota	c__Agaricomycetes	o__Sebacinales	f__Sebacinaceae	g__unidentified	s__Sebacinaceae_sp	0	0	0	9	0	0	0	0
SH207630.07FU	dx.doi.org/10.15156/BIO/SH207630.07FU	k__Fungi	p__Basidiomycota	c__Agaricomycetes	o__Polyporales	f__Fomitopsidaceae	g__Fomitopsis	s__Fomitopsis_pinicola	0	0	0	9	0	0	0	0
SH184510.07FU	dx.doi.org/10.15156/BIO/SH184510.07FU	k__Fungi	p__Basidiomycota	c__Agaricomycetes	o__Thelephorales	f__Thelephoraceae	g__unidentified	s__Thelephoraceae_sp	0	0	0	9	0	0	0	0
SH206778.07FU	dx.doi.org/10.15156/BIO/SH206778.07FU	k__Fungi	p__Ascomycota	c__Dothideomycetes	o__Capnodiales	f__Mycosphaerellaceae	g__unidentified	s__Mycosphaerellaceae_sp	0	0	0	9	0	0	0	0
SH188978.07FU	dx.doi.org/10.15156/BIO/SH188978.07FU	k__Fungi	p__Basidiomycota	c__Agaricomycetes	o__unidentified	f__unidentified	g__unidentified	s__Agaricomycetes_sp	0	0	0	9	0	0	0	0
SH211415.07FU	dx.doi.org/10.15156/BIO/SH211415.07FU	k__Fungi	p__Ascomycota	c__Leotiomycetes	o__Helotiales	f__unidentified	g__unidentified	s__Helotiales_sp	0	0	0	0	0	9	0	0
SH358154.07FU	dx.doi.org/10.15156/BIO/SH358154.07FU	k__Fungi	p__Ascomycota	c__Saccharomycetes	o__Saccharomycetales	f__Debaryomycetaceae	g__Schwanniomyces	s__Schwanniomyces_vanrijiae	0	0	0	0	0	0	9	0
SH219451.07FU	dx.doi.org/10.15156/BIO/SH219451.07FU	k__Fungi	p__Basidiomycota	c__Agaricomycetes	o__Agaricales	f__Crepidotaceae	g__Crepidotus	s__Crepidotus_mollis	0	0	0	0	0	0	9	0
SH105839.07FU	dx.doi.org/10.15156/BIO/SH105839.07FU	k__Fungi	p__Ascomycota	c__Eurotiomycetes	o__Chaetothyriales	f__Cyphellophoraceae	g__Cyphellophora	s__Cyphellophora_vermispora	0	0	0	0	0	0	9	0
SH189964.07FU	dx.doi.org/10.15156/BIO/SH189964.07FU	k__Fungi	p__Ascomycota	c__Sordariomycetes	o__Ophiostomatales	f__unidentified	g__unidentified	s__Ophiostomatales_sp	0	0	0	0	0	0	9	0
SH133259.07FU	dx.doi.org/10.15156/BIO/SH133259.07FU	k__Fungi	p__Basidiomycota	c__Agaricomycetes	o__Agaricales	f__Tricholomataceae	g__Mycena	s__Mycena_megaspora	8	0	0	0	0	0	0	0
SH204050.07FU	dx.doi.org/10.15156/BIO/SH204050.07FU	k__Fungi	p__Ascomycota	c__Dothideomycetes	o__Pleosporales	f__Periconiaceae	g__Periconia	s__Periconia_sp	8	0	0	0	0	0	0	0
SH001177.07FU	dx.doi.org/10.15156/BIO/SH001177.07FU	k__Fungi	p__Basidiomycota	c__Agaricomycetes	o__Agaricales	f__Lycoperdaceae	g__Disciseda	s__Disciseda_candida	8	0	0	0	0	0	0	0
SH493241.07FU	dx.doi.org/10.15156/BIO/SH493241.07FU	k__Fungi	p__unidentified	c__unidentified	o__unidentified	f__unidentified	g__unidentified	s__Fungi_sp	8	0	0	0	0	0	0	0
SH184439.07FU	dx.doi.org/10.15156/BIO/SH184439.07FU	k__Fungi	p__Ascomycota	c__Leotiomycetes	o__Helotiales	f__Hyaloscyphaceae	g__Lemonniera	s__Lemonniera_sp	0	8	0	0	0	0	0	0
SH220956.07FU	dx.doi.org/10.15156/BIO/SH220956.07FU	k__Fungi	p__Ascomycota	c__unidentified	o__unidentified	f__unidentified	g__unidentified	s__Ascomycota_sp	0	8	0	0	0	0	0	0
SH217808.07FU	dx.doi.org/10.15156/BIO/SH217808.07FU	k__Fungi	p__Ascomycota	c__Pezizomycetes	o__Pezizales	f__unidentified	g__unidentified	s__Pezizales_sp	0	8	0	0	0	0	0	0
SH188655.07FU	dx.doi.org/10.15156/BIO/SH188655.07FU	k__Fungi	p__Basidiomycota	c__Agaricomycetes	o__Agaricales	f__Cortinariaceae	g__Cortinarius	s__Cortinarius_sp	0	8	0	0	0	0	0	0
SH213552.07FU	dx.doi.org/10.15156/BIO/SH213552.07FU	k__Fungi	p__Ascomycota	c__Sordariomycetes	o__Hypocreales	f__Tilachlidiaceae	g__Septofusidium	s__Septofusidium_herbarum	0	0	8	0	0	0	0	0
SH193114.07FU	dx.doi.org/10.15156/BIO/SH193114.07FU	k__Fungi	p__Ascomycota	c__Eurotiomycetes	o__Onygenales	f__unidentified	g__unidentified	s__Onygenales_sp	0	0	8	0	0	0	0	0
SH011228.07FU	dx.doi.org/10.15156/BIO/SH011228.07FU	k__Fungi	p__Ascomycota	c__Leotiomycetes	o__Thelebolales	f__Thelebolaceae	g__unidentified	s__Thelebolaceae_sp	0	0	8	0	0	0	0	0
SH191394.07FU	dx.doi.org/10.15156/BIO/SH191394.07FU	k__Fungi	p__Ascomycota	c__Sordariomycetes	o__Coniochaetales	f__Coniochaetaceae	g__Coniochaeta	s__Coniochaeta_sp	0	0	8	0	0	0	0	0
SH194257.07FU	dx.doi.org/10.15156/BIO/SH194257.07FU	k__Fungi	p__Ascomycota	c__Leotiomycetes	o__Helotiales	f__unidentified	g__unidentified	s__Helotiales_sp	0	0	0	8	0	0	0	0
SH211848.07FU	dx.doi.org/10.15156/BIO/SH211848.07FU	k__Fungi	p__Ascomycota	c__Leotiomycetes	o__Helotiales	f__Helotiaceae	g__Cyathicula	s__Cyathicula_culmicola	0	0	0	8	0	0	0	0
SH176913.07FU	dx.doi.org/10.15156/BIO/SH176913.07FU	k__Fungi	p__Basidiomycota	c__Agaricomycetes	o__Agaricales	f__Strophariaceae	g__Kuehneromyces	s__Kuehneromyces_mutabilis	0	0	0	0	8	0	0	0
SH211368.07FU	dx.doi.org/10.15156/BIO/SH211368.07FU	k__Fungi	p__Ascomycota	c__Leotiomycetes	o__Helotiales	f__Helotiaceae	g__Scytalidium	s__Scytalidium_sp	0	0	0	0	0	8	0	0
SH533919.07FU	dx.doi.org/10.15156/BIO/SH533919.07FU	k__Fungi	p__unidentified	c__unidentified	o__unidentified	f__unidentified	g__unidentified	s__Fungi_sp	0	0	0	0	0	8	0	0
SH220656.07FU	dx.doi.org/10.15156/BIO/SH220656.07FU	k__Fungi	p__Basidiomycota	c__Agaricomycetes	o__Agaricales	f__Psathyrellaceae	g__Parasola	s__Parasola_auricoma	0	0	0	0	0	0	8	0
SH533940.07FU	dx.doi.org/10.15156/BIO/SH533940.07FU	k__Fungi	p__unidentified	c__unidentified	o__unidentified	f__unidentified	g__unidentified	s__Fungi_sp	0	0	0	0	0	0	8	0
SH279489.07FU	dx.doi.org/10.15156/BIO/SH279489.07FU	k__Fungi	p__Ascomycota	c__Eurotiomycetes	o__Eurotiales	f__Aspergillaceae	g__Penicillium	s__Penicillium_expansum	0	0	0	0	0	0	8	0
SH207785.07FU	dx.doi.org/10.15156/BIO/SH207785.07FU	k__Fungi	p__Ascomycota	c__Dothideomycetes	o__Pleosporales	f__Phaeosphaeriaceae	g__unidentified	s__Phaeosphaeriaceae_sp	0	0	0	0	0	0	0	8
SH185531.07FU	dx.doi.org/10.15156/BIO/SH185531.07FU	k__Fungi	p__Ascomycota	c__Sordariomycetes	o__Diaporthales	f__unidentified	g__unidentified	s__Diaporthales_sp	0	0	0	0	0	0	0	8
SH217094.07FU	dx.doi.org/10.15156/BIO/SH217094.07FU	k__Fungi	p__Ascomycota	c__Sordariomycetes	o__Hypocreales	f__Hypocreaceae	g__unidentified	s__Hypocreaceae_sp	0	0	0	0	0	0	0	8
SH184926.07FU	dx.doi.org/10.15156/BIO/SH184926.07FU	k__Fungi	p__Basidiomycota	c__Agaricomycetes	o__Agaricales	f__unidentified	g__unidentified	s__Agaricales_sp	7	0	0	0	0	0	0	0
SH213150.07FU	dx.doi.org/10.15156/BIO/SH213150.07FU	k__Fungi	p__Ascomycota	c__unidentified	o__unidentified	f__unidentified	g__unidentified	s__Ascomycota_sp	7	0	0	0	0	0	0	0
SH200748.07FU	dx.doi.org/10.15156/BIO/SH200748.07FU	k__Fungi	p__Ascomycota	c__Taphrinomycetes	o__Taphrinales	f__Taphrinaceae	g__Taphrina	s__Taphrina_tormentillae	7	0	0	0	0	0	0	0
SH207742.07FU	dx.doi.org/10.15156/BIO/SH207742.07FU	k__Fungi	p__Ascomycota	c__Sordariomycetes	o__Sordariales	f__Lasiosphaeriaceae	g__Cladorrhinum	s__Cladorrhinum_bulbillosum	7	0	0	0	0	0	0	0
SH208925.07FU	dx.doi.org/10.15156/BIO/SH208925.07FU	k__Fungi	p__Ascomycota	c__Eurotiomycetes	o__Chaetothyriales	f__Trichomeriaceae	g__Bradymyces	s__Bradymyces_oncorhynchi	7	0	0	0	0	0	0	0
SH405379.07FU	dx.doi.org/10.15156/BIO/SH405379.07FU	k__Fungi	p__Basidiomycota	c__Tremellomycetes	o__Filobasidiales	f__Filobasidiaceae	g__Naganishia	s__Naganishia_adeliensis	3	0	0	4	0	0	0	0
SH522903.07FU	dx.doi.org/10.15156/BIO/SH522903.07FU	k__Fungi	p__Ascomycota	c__Sordariomycetes	o__Sordariales	f__Lasiosphaeriaceae	g__Cladorrhinum	s__Cladorrhinum_bulbillosum	0	7	0	0	0	0	0	0
SH489848.07FU	dx.doi.org/10.15156/BIO/SH489848.07FU	k__Fungi	p__unidentified	c__unidentified	o__unidentified	f__unidentified	g__unidentified	s__Fungi_sp	0	7	0	0	0	0	0	0
SH175924.07FU	dx.doi.org/10.15156/BIO/SH175924.07FU	k__Fungi	p__Basidiomycota	c__Agaricomycetes	o__Agaricales	f__Lycoperdaceae	g__unidentified	s__Lycoperdaceae_sp	0	7	0	0	0	0	0	0
SH182683.07FU	dx.doi.org/10.15156/BIO/SH182683.07FU	k__Fungi	p__Ascomycota	c__Sordariomycetes	o__Hypocreales	f__Bionectriaceae	g__Clonostachys	s__Clonostachys_intermedia	0	7	0	0	0	0	0	0
SH186873.07FU	dx.doi.org/10.15156/BIO/SH186873.07FU	k__Fungi	p__Basidiomycota	c__Agaricomycetes	o__Boletales	f__Sclerodermataceae	g__Scleroderma	s__Scleroderma_citrinum	0	0	7	0	0	0	0	0
SH221387.07FU	dx.doi.org/10.15156/BIO/SH221387.07FU	k__Fungi	p__Basidiomycota	c__Agaricomycetes	o__Agaricales	f__Psathyrellaceae	g__Lacrymaria	s__Lacrymaria_lacrymabunda	0	0	7	0	0	0	0	0
SH175166.07FU	dx.doi.org/10.15156/BIO/SH175166.07FU	k__Fungi	p__Basidiomycota	c__Agaricomycetes	o__Polyporales	f__Ganodermataceae	g__Ganoderma	s__Ganoderma_lucidum	0	0	7	0	0	0	0	0
SH193217.07FU	dx.doi.org/10.15156/BIO/SH193217.07FU	k__Fungi	p__Basidiomycota	c__Agaricomycetes	o__Corticiales	f__Vuilleminiaceae	g__Vuilleminia	s__Vuilleminia_comedens	0	0	0	7	0	0	0	0
SH187572.07FU	dx.doi.org/10.15156/BIO/SH187572.07FU	k__Fungi	p__Ascomycota	c__Dothideomycetes	o__Pleosporales	f__Pleosporaceae	g__Curvularia	s__Curvularia_trifolii	0	0	0	0	0	7	0	0
SH193217.07FU	dx.doi.org/10.15156/BIO/SH193217.07FU	k__Fungi	p__Basidiomycota	c__Agaricomycetes	o__Corticiales	f__Vuilleminiaceae	g__Vuilleminia	s__Vuilleminia_comedens	0	0	0	0	0	7	0	0
SH215995.07FU	dx.doi.org/10.15156/BIO/SH215995.07FU	k__Fungi	p__Basidiomycota	c__Agaricomycetes	o__Agaricales	f__unidentified	g__unidentified	s__Agaricales_sp	0	0	0	0	0	0	7	0
SH216989.07FU	dx.doi.org/10.15156/BIO/SH216989.07FU	k__Fungi	p__Ascomycota	c__Leotiomycetes	o__Helotiales	f__Myxotrichaceae	g__Oidiodendron	s__Oidiodendron_truncatum	0	0	0	0	0	0	0	7
SH495994.07FU	dx.doi.org/10.15156/BIO/SH495994.07FU	k__Fungi	p__Ascomycota	c__Sordariomycetes	o__Sordariales	f__Chaetomiaceae	g__unidentified	s__Chaetomiaceae_sp	6	0	0	0	0	0	0	0
SH208566.07FU	dx.doi.org/10.15156/BIO/SH208566.07FU	k__Fungi	p__Basidiomycota	c__Agaricomycetes	o__Phallales	f__Phallaceae	g__Mutinus	s__Mutinus_caninus	6	0	0	0	0	0	0	0
SH015667.07FU	dx.doi.org/10.15156/BIO/SH015667.07FU	k__Fungi	p__Basidiomycota	c__Agaricomycetes	o__Polyporales	f__Meruliaceae	g__Bjerkandera	s__Bjerkandera_sp	6	0	0	0	0	0	0	0
SH200460.07FU	dx.doi.org/10.15156/BIO/SH200460.07FU	k__Fungi	p__Ascomycota	c__Dothideomycetes	o__Pleosporales	f__unidentified	g__unidentified	s__Pleosporales_sp	6	0	0	0	0	0	0	0
SH220576.07FU	dx.doi.org/10.15156/BIO/SH220576.07FU	k__Fungi	p__Ascomycota	c__Sordariomycetes	o__Sordariales	f__unidentified	g__unidentified	s__Sordariales_sp	0	6	0	0	0	0	0	0
SH215931.07FU	dx.doi.org/10.15156/BIO/SH215931.07FU	k__Fungi	p__Ascomycota	c__unidentified	o__unidentified	f__unidentified	g__unidentified	s__Ascomycota_sp	0	6	0	0	0	0	0	0
SH532182.07FU	dx.doi.org/10.15156/BIO/SH532182.07FU	k__Fungi	p__Ascomycota	c__unidentified	o__unidentified	f__unidentified	g__unidentified	s__Ascomycota_sp	0	6	0	0	0	0	0	0
SH031764.07FU	dx.doi.org/10.15156/BIO/SH031764.07FU	k__Fungi	p__Basidiomycota	c__Agaricomycetes	o__Agaricales	f__Psathyrellaceae	g__unidentified	s__Psathyrellaceae_sp	0	0	6	0	0	0	0	0
SH253710.07FU	dx.doi.org/10.15156/BIO/SH253710.07FU	k__Fungi	p__Ascomycota	c__Sordariomycetes	o__Sordariales	f__Sordariaceae	g__Sordaria	s__Sordaria_fimicola	0	0	6	0	0	0	0	0
SH219055.07FU	dx.doi.org/10.15156/BIO/SH219055.07FU	k__Fungi	p__Basidiomycota	c__Agaricomycetes	o__Agaricales	f__Psathyrellaceae	g__Coprinopsis	s__Coprinopsis_argentea	0	0	6	0	0	0	0	0
SH007369.07FU	dx.doi.org/10.15156/BIO/SH007369.07FU	k__Fungi	p__Ascomycota	c__Lecanoromycetes	o__Acarosporales	f__Acarosporaceae	g__unidentified	s__Acarosporaceae_sp	0	0	6	0	0	0	0	0
SH019509.07FU	dx.doi.org/10.15156/BIO/SH019509.07FU	k__Fungi	p__Ascomycota	c__Leotiomycetes	o__Helotiales	f__Helotiales_fam_Incertae_sedis	g__Leptodontidium	s__Leptodontidium_boreale	0	0	6	0	0	0	0	0
SH207585.07FU	dx.doi.org/10.15156/BIO/SH207585.07FU	k__Fungi	p__Ascomycota	c__Sordariomycetes	o__Hypocreales	f__Nectriaceae	g__Cosmospora	s__Cosmospora_sp	0	0	6	0	0	0	0	0
SH208539.07FU	dx.doi.org/10.15156/BIO/SH208539.07FU	k__Fungi	p__Ascomycota	c__Dothideomycetes	o__unidentified	f__unidentified	g__unidentified	s__Dothideomycetes_sp	0	0	0	6	0	0	0	0
SH027383.07FU	dx.doi.org/10.15156/BIO/SH027383.07FU	k__Fungi	p__Ascomycota	c__Leotiomycetes	o__Helotiales	f__Hyaloscyphaceae	g__Hyaloscypha	s__Hyaloscypha_monodictys	0	0	0	6	0	0	0	0
SH217586.07FU	dx.doi.org/10.15156/BIO/SH217586.07FU	k__Fungi	p__Ascomycota	c__Sordariomycetes	o__Hypocreales	f__unidentified	g__unidentified	s__Hypocreales_sp	0	0	0	6	0	0	0	0
SH495290.07FU	dx.doi.org/10.15156/BIO/SH495290.07FU	k__Fungi	p__Ascomycota	c__Eurotiomycetes	o__Onygenales	f__Onygenaceae	g__Auxarthron	s__Auxarthron_concentricum	0	0	0	0	6	0	0	0
SH028230.07FU	dx.doi.org/10.15156/BIO/SH028230.07FU	k__Fungi	p__Ascomycota	c__Leotiomycetes	o__unidentified	f__unidentified	g__unidentified	s__Leotiomycetes_sp	0	0	0	0	6	0	0	0
SH407694.07FU	dx.doi.org/10.15156/BIO/SH407694.07FU	k__Fungi	p__Ascomycota	c__Eurotiomycetes	o__Eurotiales	f__Aspergillaceae	g__Penicillium	s__Penicillium_aurantiogriseum	0	0	0	0	6	0	0	0
SH220354.07FU	dx.doi.org/10.15156/BIO/SH220354.07FU	k__Fungi	p__Basidiomycota	c__Agaricomycetes	o__Agaricales	f__unidentified	g__unidentified	s__Agaricales_sp	0	0	0	0	6	0	0	0
SH181398.07FU	dx.doi.org/10.15156/BIO/SH181398.07FU	k__Fungi	p__Ascomycota	c__Sordariomycetes	o__Hypocreales	f__Nectriaceae	g__Fusarium	s__Fusarium_solani	0	0	0	0	6	0	0	0
SH198365.07FU	dx.doi.org/10.15156/BIO/SH198365.07FU	k__Fungi	p__Basidiomycota	c__Microbotryomycetes	o__Microbotryomycetes_ord_Incertae_sedis	f__Chrysozymaceae	g__Oberwinklerozyma	s__Oberwinklerozyma_silvestris	0	0	0	0	0	6	0	0
SH176745.07FU	dx.doi.org/10.15156/BIO/SH176745.07FU	k__Fungi	p__Basidiomycota	c__Agaricomycetes	o__Boletales	f__Suillaceae	g__Suillus	s__Suillus_granulatus	0	0	0	0	0	6	0	0
SH179028.07FU	dx.doi.org/10.15156/BIO/SH179028.07FU	k__Fungi	p__Basidiomycota	c__Agaricomycetes	o__Agaricales	f__Amanitaceae	g__Amanita	s__Amanita_muscaria	0	0	0	0	0	0	6	0
SH218329.07FU	dx.doi.org/10.15156/BIO/SH218329.07FU	k__Fungi	p__Basidiomycota	c__Agaricomycetes	o__Agaricales	f__Tricholomataceae	g__Clitocybe	s__Clitocybe_nebularis	0	0	0	0	0	0	6	0
SH217071.07FU	dx.doi.org/10.15156/BIO/SH217071.07FU	k__Fungi	p__Ascomycota	c__Sordariomycetes	o__Sordariales	f__Lasiosphaeriaceae	g__Podospora	s__Podospora_sp	0	0	0	0	0	0	6	0
SH525971.07FU	dx.doi.org/10.15156/BIO/SH525971.07FU	k__Fungi	p__unidentified	c__unidentified	o__unidentified	f__unidentified	g__unidentified	s__Fungi_sp	0	0	0	0	0	0	6	0
SH284341.07FU	dx.doi.org/10.15156/BIO/SH284341.07FU	k__Fungi	p__Ascomycota	c__Sordariomycetes	o__Hypocreales	f__Hypocreales_fam_Incertae_sedis	g__Sarocladium	s__Sarocladium_bactrocephalum	0	0	0	0	0	0	6	0
SH493585.07FU	dx.doi.org/10.15156/BIO/SH493585.07FU	k__Fungi	p__Ascomycota	c__Eurotiomycetes	o__Eurotiales	f__Aspergillaceae	g__unidentified	s__Aspergillaceae_sp	0	0	0	0	0	0	6	0
SH193771.07FU	dx.doi.org/10.15156/BIO/SH193771.07FU	k__Fungi	p__Basidiomycota	c__Microbotryomycetes	o__Leucosporidiales	f__Leucosporidiaceae	g__Leucosporidium	s__Leucosporidium_intermedium	0	0	0	0	0	0	6	0
SH204659.07FU	dx.doi.org/10.15156/BIO/SH204659.07FU	k__Fungi	p__Ascomycota	c__Sordariomycetes	o__Hypocreales	f__Cordycipitaceae	g__Lecanicillium	s__Lecanicillium_primulinum	5	0	0	0	0	0	0	0
SH012622.07FU	dx.doi.org/10.15156/BIO/SH012622.07FU	k__Fungi	p__Basidiomycota	c__Agaricomycetes	o__Polyporales	f__Coriolaceae	g__Trametes	s__Trametes_versicolor	5	0	0	0	0	0	0	0
SH182997.07FU	dx.doi.org/10.15156/BIO/SH182997.07FU	k__Fungi	p__Ascomycota	c__Dothideomycetes	o__Pleosporales	f__unidentified	g__unidentified	s__Pleosporales_sp	5	0	0	0	0	0	0	0
SH186997.07FU	dx.doi.org/10.15156/BIO/SH186997.07FU	k__Fungi	p__Ascomycota	c__Dothideomycetes	o__Pleosporales	f__Didymosphaeriaceae	g__Paracamarosporium	s__Paracamarosporium_fagi	5	0	0	0	0	0	0	0
SH028230.07FU	dx.doi.org/10.15156/BIO/SH028230.07FU	k__Fungi	p__Ascomycota	c__Leotiomycetes	o__unidentified	f__unidentified	g__unidentified	s__Leotiomycetes_sp	5	0	0	0	0	0	0	0
SH186576.07FU	dx.doi.org/10.15156/BIO/SH186576.07FU	k__Fungi	p__Basidiomycota	c__Agaricomycetes	o__Agaricales	f__Strophariaceae	g__Tubaria	s__Tubaria_praestans	0	5	0	0	0	0	0	0
SH201567.07FU	dx.doi.org/10.15156/BIO/SH201567.07FU	k__Fungi	p__Basidiomycota	c__Agaricostilbomycetes	o__Agaricostilbales	f__Kondoaceae	g__Bensingtonia	s__Bensingtonia_sp	0	5	0	0	0	0	0	0
SH188978.07FU	dx.doi.org/10.15156/BIO/SH188978.07FU	k__Fungi	p__Basidiomycota	c__Agaricomycetes	o__unidentified	f__unidentified	g__unidentified	s__Agaricomycetes_sp	0	5	0	0	0	0	0	0
SH179763.07FU	dx.doi.org/10.15156/BIO/SH179763.07FU	k__Fungi	p__Basidiomycota	c__Agaricomycetes	o__Agaricales	f__Agaricaceae	g__Tulostoma	s__Tulostoma_fimbriatum	0	2	3	0	0	0	0	0
SH279979.07FU	dx.doi.org/10.15156/BIO/SH279979.07FU	k__Fungi	p__Ascomycota	c__Sordariomycetes	o__Diaporthales	f__Gnomoniaceae	g__Plagiostoma	s__Plagiostoma_samuelsii	0	5	0	0	0	0	0	0
SH522121.07FU	dx.doi.org/10.15156/BIO/SH522121.07FU	k__Fungi	p__unidentified	c__unidentified	o__unidentified	f__unidentified	g__unidentified	s__Fungi_sp	0	5	0	0	0	0	0	0
SH021867.07FU	dx.doi.org/10.15156/BIO/SH021867.07FU	k__Fungi	p__Ascomycota	c__Sordariomycetes	o__Diaporthales	f__unidentified	g__unidentified	s__Diaporthales_sp	0	0	5	0	0	0	0	0
SH183163.07FU	dx.doi.org/10.15156/BIO/SH183163.07FU	k__Fungi	p__Basidiomycota	c__Agaricomycetes	o__Agaricales	f__Marasmiaceae	g__Marasmius	s__Marasmius_oreades	0	0	5	0	0	0	0	0
SH204610.07FU	dx.doi.org/10.15156/BIO/SH204610.07FU	k__Fungi	p__Ascomycota	c__Eurotiomycetes	o__Eurotiales	f__Trichocomaceae	g__Talaromyces	s__Talaromyces_sp	0	0	5	0	0	0	0	0
SH212983.07FU	dx.doi.org/10.15156/BIO/SH212983.07FU	k__Fungi	p__Ascomycota	c__Sordariomycetes	o__Xylariales	f__Xylariaceae	g__Daldinia	s__Daldinia_loculata	0	0	5	0	0	0	0	0
SH193386.07FU	dx.doi.org/10.15156/BIO/SH193386.07FU	k__Fungi	p__Ascomycota	c__Sordariomycetes	o__unidentified	f__unidentified	g__unidentified	s__Sordariomycetes_sp	0	0	5	0	0	0	0	0
SH221924.07FU	dx.doi.org/10.15156/BIO/SH221924.07FU	k__Fungi	p__Basidiomycota	c__Agaricomycetes	o__Agaricales	f__Entolomataceae	g__Entoloma	s__Entoloma_graphitipes_f._cystidiatum	0	0	5	0	0	0	0	0
SH015667.07FU	dx.doi.org/10.15156/BIO/SH015667.07FU	k__Fungi	p__Basidiomycota	c__Agaricomycetes	o__Polyporales	f__Meruliaceae	g__Bjerkandera	s__Bjerkandera_sp	0	0	0	5	0	0	0	0
SH343097.07FU	dx.doi.org/10.15156/BIO/SH343097.07FU	k__Fungi	p__Mucoromycota	c__Mucoromycetes	o__Mucorales	f__Mucoraceae	g__Mucor	s__Mucor_plumbeus	0	0	0	5	0	0	0	0
SH193114.07FU	dx.doi.org/10.15156/BIO/SH193114.07FU	k__Fungi	p__Ascomycota	c__Eurotiomycetes	o__Onygenales	f__unidentified	g__unidentified	s__Onygenales_sp	0	0	0	5	0	0	0	0
SH200656.07FU	dx.doi.org/10.15156/BIO/SH200656.07FU	k__Fungi	p__Ascomycota	c__Eurotiomycetes	o__Onygenales	f__Gymnoascaceae	g__Gymnoascus	s__Gymnoascus_reessii	0	0	0	0	5	0	0	0
SH176394.07FU	dx.doi.org/10.15156/BIO/SH176394.07FU	k__Fungi	p__Basidiomycota	c__Malasseziomycetes	o__Malasseziales	f__Malasseziaceae	g__Malassezia	s__Malassezia_restricta	0	0	0	0	0	5	0	0
SH177600.07FU	dx.doi.org/10.15156/BIO/SH177600.07FU	k__Fungi	p__Basidiomycota	c__Microbotryomycetes	o__Microbotryales	f__Microbotryaceae	g__Microbotryum	s__Microbotryum_anomalum	0	0	0	0	0	5	0	0
SH526071.07FU	dx.doi.org/10.15156/BIO/SH526071.07FU	k__Fungi	p__Ascomycota	c__Orbiliomycetes	o__Orbiliales	f__Orbiliaceae	g__unidentified	s__Orbiliaceae_sp	0	0	0	0	0	0	5	0
SH175878.07FU	dx.doi.org/10.15156/BIO/SH175878.07FU	k__Fungi	p__Basidiomycota	c__Agaricomycetes	o__Agaricales	f__Lycoperdaceae	g__Lycoperdon	s__Lycoperdon_utriforme	0	0	0	0	0	0	5	0
SH200502.07FU	dx.doi.org/10.15156/BIO/SH200502.07FU	k__Fungi	p__Ascomycota	c__Sordariomycetes	o__Hypocreales	f__Stachybotryaceae	g__unidentified	s__Stachybotryaceae_sp	0	0	0	0	0	0	5	0
SH195016.07FU	dx.doi.org/10.15156/BIO/SH195016.07FU	k__Fungi	p__Ascomycota	c__Sordariomycetes	o__unidentified	f__unidentified	g__unidentified	s__Sordariomycetes_sp	0	0	0	0	0	0	0	5
SH185838.07FU	dx.doi.org/10.15156/BIO/SH185838.07FU	k__Fungi	p__Ascomycota	c__Eurotiomycetes	o__Onygenales	f__Arthrodermataceae	g__Trichophyton	s__Trichophyton_ajelloi	0	0	0	0	0	0	0	5
SH017350.07FU	dx.doi.org/10.15156/BIO/SH017350.07FU	k__Fungi	p__Ascomycota	c__Dothideomycetes	o__Capnodiales	f__unidentified	g__unidentified	s__Capnodiales_sp	0	0	0	0	0	0	0	5
SH192475.07FU	dx.doi.org/10.15156/BIO/SH192475.07FU	k__Fungi	p__Ascomycota	c__Sordariomycetes	o__Diaporthales	f__Valsaceae	g__unidentified	s__Valsaceae_sp	4	0	0	0	0	0	0	0
SH184034.07FU	dx.doi.org/10.15156/BIO/SH184034.07FU	k__Fungi	p__Basidiomycota	c__Malasseziomycetes	o__Malasseziales	f__Malasseziaceae	g__Malassezia	s__Malassezia_globosa	4	0	0	0	0	0	0	0
SH640073.07FU	dx.doi.org/10.15156/BIO/SH640073.07FU	k__Fungi	p__Basidiomycota	c__Agaricomycetes	o__Agaricales	f__Agaricaceae	g__Tulostoma	s__Tulostoma_winterhoffii	4	0	0	0	0	0	0	0
SH211258.07FU	dx.doi.org/10.15156/BIO/SH211258.07FU	k__Fungi	p__Ascomycota	c__Lecanoromycetes	o__Lecanorales	f__Ramalinaceae	g__Lecania	s__Lecania_proteiformis	4	0	0	0	0	0	0	0
SH105839.07FU	dx.doi.org/10.15156/BIO/SH105839.07FU	k__Fungi	p__Ascomycota	c__Eurotiomycetes	o__Chaetothyriales	f__Cyphellophoraceae	g__Cyphellophora	s__Cyphellophora_vermispora	4	0	0	0	0	0	0	0
SH022600.07FU	dx.doi.org/10.15156/BIO/SH022600.07FU	k__Fungi	p__Ascomycota	c__Dothideomycetes	o__Botryosphaeriales	f__unidentified	g__unidentified	s__Botryosphaeriales_sp	4	0	0	0	0	0	0	0
SH176745.07FU	dx.doi.org/10.15156/BIO/SH176745.07FU	k__Fungi	p__Basidiomycota	c__Agaricomycetes	o__Boletales	f__Suillaceae	g__Suillus	s__Suillus_granulatus	4	0	0	0	0	0	0	0
SH220118.07FU	dx.doi.org/10.15156/BIO/SH220118.07FU	k__Fungi	p__Basidiomycota	c__Agaricomycetes	o__Russulales	f__Russulaceae	g__Lactarius	s__Lactarius_quietus	0	4	0	0	0	0	0	0
SH196697.07FU	dx.doi.org/10.15156/BIO/SH196697.07FU	k__Fungi	p__Basidiomycota	c__Agaricomycetes	o__Hymenochaetales	f__Schizoporaceae	g__Oxyporus	s__Oxyporus_corticola	0	4	0	0	0	0	0	0
SH212011.07FU	dx.doi.org/10.15156/BIO/SH212011.07FU	k__Fungi	p__Ascomycota	c__Pezizomycetes	o__Pezizales	f__Pyronemataceae	g__unidentified	s__Pyronemataceae_sp	0	4	0	0	0	0	0	0
SH101329.07FU	dx.doi.org/10.15156/BIO/SH101329.07FU	k__Fungi	p__Ascomycota	c__Eurotiomycetes	o__Eurotiales	f__Trichocomaceae	g__Talaromyces	s__Talaromyces_wortmannii	0	4	0	0	0	0	0	0
SH207984.07FU	dx.doi.org/10.15156/BIO/SH207984.07FU	k__Fungi	p__Ascomycota	c__Sordariomycetes	o__Hypocreales	f__Nectriaceae	g__Stephanonectria	s__Stephanonectria_keithii	0	4	0	0	0	0	0	0
SH196090.07FU	dx.doi.org/10.15156/BIO/SH196090.07FU	k__Fungi	p__Mucoromycota	c__Umbelopsidomycetes	o__Umbelopsidales	f__Umbelopsidaceae	g__Umbelopsis	s__Umbelopsis_isabellina	0	0	4	0	0	0	0	0
SH192475.07FU	dx.doi.org/10.15156/BIO/SH192475.07FU	k__Fungi	p__Ascomycota	c__Sordariomycetes	o__Diaporthales	f__Valsaceae	g__unidentified	s__Valsaceae_sp	0	0	4	0	0	0	0	0
SH184510.07FU	dx.doi.org/10.15156/BIO/SH184510.07FU	k__Fungi	p__Basidiomycota	c__Agaricomycetes	o__Thelephorales	f__Thelephoraceae	g__unidentified	s__Thelephoraceae_sp	0	0	4	0	0	0	0	0
SH196295.07FU	dx.doi.org/10.15156/BIO/SH196295.07FU	k__Fungi	p__Ascomycota	c__Sordariomycetes	o__Xylariales	f__Xylariaceae	g__Hypoxylon	s__Hypoxylon_howeanum	0	0	4	0	0	0	0	0
SH212416.07FU	dx.doi.org/10.15156/BIO/SH212416.07FU	k__Fungi	p__Ascomycota	c__Sordariomycetes	o__Hypocreales	f__unidentified	g__unidentified	s__Hypocreales_sp	0	0	4	0	0	0	0	0
SH223348.07FU	dx.doi.org/10.15156/BIO/SH223348.07FU	k__Fungi	p__Basidiomycota	c__Agaricomycetes	o__Agaricales	f__Physalacriaceae	g__Cylindrobasidium	s__Cylindrobasidium_evolvens	0	0	4	0	0	0	0	0
SH175893.07FU	dx.doi.org/10.15156/BIO/SH175893.07FU	k__Fungi	p__Basidiomycota	c__Agaricomycetes	o__Agaricales	f__Lycoperdaceae	g__Lycoperdon	s__Lycoperdon_nigrescens	0	0	4	0	0	0	0	0
SH408907.07FU	dx.doi.org/10.15156/BIO/SH408907.07FU	k__Fungi	p__Ascomycota	c__Sordariomycetes	o__Diaporthales	f__Gnomoniaceae	g__Ophiognomonia	s__Ophiognomonia_pseudoischnostyla	0	0	0	4	0	0	0	0
SH221925.07FU	dx.doi.org/10.15156/BIO/SH221925.07FU	k__Fungi	p__Basidiomycota	c__Agaricomycetes	o__Agaricales	f__Entolomataceae	g__Entoloma	s__Entoloma_infula	0	0	0	4	0	0	0	0
SH090870.07FU	dx.doi.org/10.15156/BIO/SH090870.07FU	k__Fungi	p__Mucoromycota	c__Mucoromycetes	o__Mucorales	f__Mucoraceae	g__Mucor	s__Mucor_bainieri	0	0	0	4	0	0	0	0
SH186778.07FU	dx.doi.org/10.15156/BIO/SH186778.07FU	k__Fungi	p__Ascomycota	c__Leotiomycetes	o__Helotiales	f__Dermateaceae	g__Oculimacula	s__Oculimacula_yallundae	0	0	0	4	0	0	0	0
SH198400.07FU	dx.doi.org/10.15156/BIO/SH198400.07FU	k__Fungi	p__Ascomycota	c__Leotiomycetes	o__Helotiales	f__Helotiaceae	g__unidentified	s__Helotiaceae_sp	0	0	0	4	0	0	0	0
SH199408.07FU	dx.doi.org/10.15156/BIO/SH199408.07FU	k__Fungi	p__Ascomycota	c__Eurotiomycetes	o__Eurotiales	f__Aspergillaceae	g__Penicillium	s__Penicillium_scabrosum	0	0	0	4	0	0	0	0
SH013100.07FU	dx.doi.org/10.15156/BIO/SH013100.07FU	k__Fungi	p__Ascomycota	c__Eurotiomycetes	o__Chaetothyriales	f__unidentified	g__unidentified	s__Chaetothyriales_sp	0	0	0	4	0	0	0	0
SH195928.07FU	dx.doi.org/10.15156/BIO/SH195928.07FU	k__Fungi	p__Ascomycota	c__Sordariomycetes	o__Xylariales	f__Diatrypaceae	g__Diatrype	s__Diatrype_stigma	0	0	0	0	4	0	0	0
SH186911.07FU	dx.doi.org/10.15156/BIO/SH186911.07FU	k__Fungi	p__Mucoromycota	c__Mucoromycetes	o__Mucorales	f__Cunninghamellaceae	g__Gongronella	s__Gongronella_butleri	0	0	0	0	0	4	0	0
SH210945.07FU	dx.doi.org/10.15156/BIO/SH210945.07FU	k__Fungi	p__Ascomycota	c__Eurotiomycetes	o__Eurotiales	f__Trichocomaceae	g__Sagenomella	s__Sagenomella_oligospora	0	0	0	0	0	4	0	0
SH026679.07FU	dx.doi.org/10.15156/BIO/SH026679.07FU	k__Fungi	p__Ascomycota	c__Eurotiomycetes	o__Chaetothyriales	f__Herpotrichiellaceae	g__unidentified	s__Herpotrichiellaceae_sp	0	0	0	0	0	4	0	0
SH215934.07FU	dx.doi.org/10.15156/BIO/SH215934.07FU	k__Fungi	p__Ascomycota	c__unidentified	o__unidentified	f__unidentified	g__unidentified	s__Ascomycota_sp	0	0	0	0	0	4	0	0
SH185837.07FU	dx.doi.org/10.15156/BIO/SH185837.07FU	k__Fungi	p__Ascomycota	c__Eurotiomycetes	o__Onygenales	f__Arthrodermataceae	g__unidentified	s__Arthrodermataceae_sp	0	0	0	0	0	0	4	0
SH184926.07FU	dx.doi.org/10.15156/BIO/SH184926.07FU	k__Fungi	p__Basidiomycota	c__Agaricomycetes	o__Agaricales	f__unidentified	g__unidentified	s__Agaricales_sp	0	0	0	0	0	0	4	0
SH219357.07FU	dx.doi.org/10.15156/BIO/SH219357.07FU	k__Fungi	p__Basidiomycota	c__Agaricomycetes	o__Agaricales	f__Tricholomataceae	g__Tricholoma	s__Tricholoma_imbricatum	0	0	0	0	0	0	4	0
SH199123.07FU	dx.doi.org/10.15156/BIO/SH199123.07FU	k__Fungi	p__Ascomycota	c__Leotiomycetes	o__Helotiales	f__Helotiaceae	g__Calyptrozyma	s__Calyptrozyma_sp	0	0	0	0	0	0	4	0
SH177498.07FU	dx.doi.org/10.15156/BIO/SH177498.07FU	k__Fungi	p__Basidiomycota	c__Agaricomycetes	o__Agaricales	f__Strophariaceae	g__Stropharia	s__Stropharia_coronilla	0	0	0	0	0	0	4	0
SH207820.07FU	dx.doi.org/10.15156/BIO/SH207820.07FU	k__Fungi	p__Ascomycota	c__Taphrinomycetes	o__Taphrinales	f__Taphrinaceae	g__Taphrina	s__Taphrina_vestergrenii	0	0	0	0	0	0	0	4
SH458890.07FU	dx.doi.org/10.15156/BIO/SH458890.07FU	k__Fungi	p__unidentified	c__unidentified	o__unidentified	f__unidentified	g__unidentified	s__Fungi_sp	0	0	0	0	0	0	0	4
SH190469.07FU	dx.doi.org/10.15156/BIO/SH190469.07FU	k__Fungi	p__Basidiomycota	c__Agaricomycetes	o__Russulales	f__Russulaceae	g__Russula	s__Russula_ochroleuca	0	0	0	0	0	0	0	4
SH188232.07FU	dx.doi.org/10.15156/BIO/SH188232.07FU	k__Fungi	p__Basidiomycota	c__Tremellomycetes	o__unidentified	f__unidentified	g__unidentified	s__Tremellomycetes_sp	0	0	0	0	0	0	0	4
SH279979.07FU	dx.doi.org/10.15156/BIO/SH279979.07FU	k__Fungi	p__Ascomycota	c__Sordariomycetes	o__Diaporthales	f__Gnomoniaceae	g__Plagiostoma	s__Plagiostoma_samuelsii	3	0	0	0	0	0	0	0
SH212863.07FU	dx.doi.org/10.15156/BIO/SH212863.07FU	k__Fungi	p__Ascomycota	c__Dothideomycetes	o__Pleosporales	f__Torulaceae	g__Torula	s__Torula_hollandica	3	0	0	0	0	0	0	0
SH198781.07FU	dx.doi.org/10.15156/BIO/SH198781.07FU	k__Fungi	p__Basidiomycota	c__Agaricomycetes	o__Polyporales	f__Polyporaceae	g__Daedaleopsis	s__Daedaleopsis_confragosa	3	0	0	0	0	0	0	0
SH185936.07FU	dx.doi.org/10.15156/BIO/SH185936.07FU	k__Fungi	p__Basidiomycota	c__Agaricomycetes	o__Hymenochaetales	f__Schizoporaceae	g__Xylodon	s__Xylodon_crustosus	3	0	0	0	0	0	0	0
SH207227.07FU	dx.doi.org/10.15156/BIO/SH207227.07FU	k__Fungi	p__Basidiomycota	c__Agaricomycetes	o__Phallales	f__Phallaceae	g__Phallus	s__Phallus_impudicus	3	0	0	0	0	0	0	0
SH457490.07FU	dx.doi.org/10.15156/BIO/SH457490.07FU	k__Fungi	p__unidentified	c__unidentified	o__unidentified	f__unidentified	g__unidentified	s__Fungi_sp	0	3	0	0	0	0	0	0
SH199650.07FU	dx.doi.org/10.15156/BIO/SH199650.07FU	k__Fungi	p__Basidiomycota	c__Agaricomycetes	o__Cantharellales	f__Cantharellales_fam_Incertae_sedis	g__Sistotrema	s__Sistotrema_sp	0	3	0	0	0	0	0	0
SH192596.07FU	dx.doi.org/10.15156/BIO/SH192596.07FU	k__Fungi	p__Ascomycota	c__Sordariomycetes	o__Hypocreales	f__Clavicipitaceae	g__Pochonia	s__Pochonia_sp	0	3	0	0	0	0	0	0
SH020958.07FU	dx.doi.org/10.15156/BIO/SH020958.07FU	k__Fungi	p__Ascomycota	c__Dothideomycetes	o__Pleosporales	f__unidentified	g__unidentified	s__Pleosporales_sp	0	3	0	0	0	0	0	0
SH201502.07FU	dx.doi.org/10.15156/BIO/SH201502.07FU	k__Fungi	p__Basidiomycota	c__Agaricomycetes	o__Agaricales	f__Cortinariaceae	g__Gymnopilus	s__Gymnopilus_junonius	0	0	3	0	0	0	0	0
SH218544.07FU	dx.doi.org/10.15156/BIO/SH218544.07FU	k__Fungi	p__Ascomycota	c__Lecanoromycetes	o__Acarosporales	f__Acarosporaceae	g__Acarospora	s__Acarospora_moenium	0	0	3	0	0	0	0	0
SH218545.07FU	dx.doi.org/10.15156/BIO/SH218545.07FU	k__Fungi	p__Ascomycota	c__Lecanoromycetes	o__Acarosporales	f__Acarosporaceae	g__Sarcogyne	s__Sarcogyne_regularis	0	0	3	0	0	0	0	0
SH279280.07FU	dx.doi.org/10.15156/BIO/SH279280.07FU	k__Fungi	p__Ascomycota	c__Dothideomycetes	o__Pleosporales	f__Lentitheciaceae	g__Darksidea	s__Darksidea_delta	0	0	3	0	0	0	0	0
SH198404.07FU	dx.doi.org/10.15156/BIO/SH198404.07FU	k__Fungi	p__Ascomycota	c__Leotiomycetes	o__Helotiales	f__Helotiaceae	g__Hymenoscyphus	s__Hymenoscyphus_caudatus	0	0	3	0	0	0	0	0
SH175228.07FU	dx.doi.org/10.15156/BIO/SH175228.07FU	k__Fungi	p__Basidiomycota	c__Agaricomycetes	o__Agaricales	f__Psathyrellaceae	g__Psathyrella	s__Psathyrella_panaeoloides	0	0	3	0	0	0	0	0
SH497077.07FU	dx.doi.org/10.15156/BIO/SH497077.07FU	k__Fungi	p__Basidiomycota	c__Agaricomycetes	o__Agaricales	f__Schizophyllaceae	g__Schizophyllum	s__Schizophyllum_sp	0	0	0	3	0	0	0	0
SH221132.07FU	dx.doi.org/10.15156/BIO/SH221132.07FU	k__Fungi	p__Basidiomycota	c__Agaricomycetes	o__Geastrales	f__Sphaerobolaceae	g__Sphaerobolus	s__Sphaerobolus_ingoldii	0	0	0	3	0	0	0	0
SH375390.07FU	dx.doi.org/10.15156/BIO/SH375390.07FU	k__Fungi	p__Ascomycota	c__Saccharomycetes	o__Saccharomycetales	f__Phaffomycetaceae	g__Cyberlindnera	s__Cyberlindnera_suaveolens	0	0	0	3	0	0	0	0
SH358160.07FU	dx.doi.org/10.15156/BIO/SH358160.07FU	k__Fungi	p__Ascomycota	c__Saccharomycetes	o__Saccharomycetales	f__Debaryomycetaceae	g__Debaryomyces	s__Debaryomyces_hansenii	0	0	0	0	3	0	0	0
SH183746.07FU	dx.doi.org/10.15156/BIO/SH183746.07FU	k__Fungi	p__Basidiomycota	c__Agaricomycetes	o__Agaricales	f__Physalacriaceae	g__Strobilurus	s__Strobilurus_tenacellus	0	0	0	0	3	0	0	0
SH199651.07FU	dx.doi.org/10.15156/BIO/SH199651.07FU	k__Fungi	p__Basidiomycota	c__Agaricomycetes	o__Cantharellales	f__Cantharellales_fam_Incertae_sedis	g__unidentified	s__Cantharellales_fam_Incertae_sedis_sp	0	0	0	0	0	0	0	3
SH218331.07FU	dx.doi.org/10.15156/BIO/SH218331.07FU	k__Fungi	p__Basidiomycota	c__Agaricomycetes	o__Agaricales	f__Tricholomataceae	g__Lepista	s__Lepista_nuda	0	0	0	0	0	0	0	3
SH185755.07FU	dx.doi.org/10.15156/BIO/SH185755.07FU	k__Fungi	p__Basidiomycota	c__Ustilaginomycetes	o__Urocystidales	f__Urocystidaceae	g__Urocystis	s__Urocystis_agropyri	0	0	0	0	0	0	0	3
SH192960.07FU	dx.doi.org/10.15156/BIO/SH192960.07FU	k__Fungi	p__Ascomycota	c__Dothideomycetes	o__Capnodiales	f__Mycosphaerellaceae	g__unidentified	s__Mycosphaerellaceae_sp	0	0	0	0	0	0	0	3
SH214573.07FU	dx.doi.org/10.15156/BIO/SH214573.07FU	k__Fungi	p__Basidiomycota	c__Agaricomycetes	o__Boletales	f__Tapinellaceae	g__Tapinella	s__Tapinella_panuoides	2	0	0	0	0	0	0	0
SH192892.07FU	dx.doi.org/10.15156/BIO/SH192892.07FU	k__Fungi	p__Ascomycota	c__Dothideomycetes	o__Capnodiales	f__unidentified	g__unidentified	s__Capnodiales_sp	2	0	0	0	0	0	0	0
SH221975.07FU	dx.doi.org/10.15156/BIO/SH221975.07FU	k__Fungi	p__Chytridiomycota	c__Spizellomycetes	o__Spizellomycetales	f__Powellomycetaceae	g__Powellomyces	s__Powellomyces_hirtus	0	2	0	0	0	0	0	0
SH200871.07FU	dx.doi.org/10.15156/BIO/SH200871.07FU	k__Fungi	p__Ascomycota	c__Sordariomycetes	o__Diaporthales	f__Valsaceae	g__unidentified	s__Valsaceae_sp	0	2	0	0	0	0	0	0
SH198542.07FU	dx.doi.org/10.15156/BIO/SH198542.07FU	k__Fungi	p__Basidiomycota	c__Agaricomycetes	o__Polyporales	f__unidentified	g__unidentified	s__Polyporales_sp	0	2	0	0	0	0	0	0
SH188106.07FU	dx.doi.org/10.15156/BIO/SH188106.07FU	k__Fungi	p__Basidiomycota	c__Agaricomycetes	o__Agaricales	f__Pluteaceae	g__Pluteus	s__Pluteus_plautus	0	0	2	0	0	0	0	0
SH461102.07FU	dx.doi.org/10.15156/BIO/SH461102.07FU	k__Fungi	p__Basidiomycota	c__Agaricomycetes	o__unidentified	f__unidentified	g__unidentified	s__Agaricomycetes_sp	0	0	0	0	2	0	0	0
SH175411.07FU	dx.doi.org/10.15156/BIO/SH175411.07FU	k__Fungi	p__Basidiomycota	c__Agaricomycetes	o__Agaricales	f__Lyophyllaceae	g__Lyophyllum	s__Lyophyllum_decastes	0	0	0	0	2	0	0	0
SH210135.07FU	dx.doi.org/10.15156/BIO/SH210135.07FU	k__Fungi	p__Chytridiomycota	c__Rhizophydiomycetes	o__Rhizophydiales	f__Rhizophydiales_fam_Incertae_sedis	g__Operculomyces	s__Operculomyces_laminatus	0	0	0	0	2	0	0	0
SH202829.07FU	dx.doi.org/10.15156/BIO/SH202829.07FU	k__Fungi	p__Ascomycota	c__Eurotiomycetes	o__Verrucariales	f__Verrucariaceae	g__Verrucaria	s__Verrucaria_muralis	0	0	0	0	2	0	0	0
SH468697.07FU	dx.doi.org/10.15156/BIO/SH468697.07FU	k__Fungi	p__Ascomycota	c__Dothideomycetes	o__Capnodiales	f__unidentified	g__unidentified	s__Capnodiales_sp	0	0	0	0	0	2	0	0
SH192821.07FU	dx.doi.org/10.15156/BIO/SH192821.07FU	k__Fungi	p__Ascomycota	c__Eurotiomycetes	o__Onygenales	f__Ascosphaeraceae	g__Ascosphaera	s__Ascosphaera_aggregata	0	0	0	0	0	0	0	2
SH188085.07FU	dx.doi.org/10.15156/BIO/SH188085.07FU	k__Fungi	p__Basidiomycota	c__Exobasidiomycetes	o__Entylomatales	f__unidentified	g__unidentified	s__Entylomatales_sp	0	0	0	0	0	0	0	2
SH219356.07FU	dx.doi.org/10.15156/BIO/SH219356.07FU	k__Fungi	p__Basidiomycota	c__Agaricomycetes	o__Agaricales	f__Tricholomataceae	g__Tricholoma	s__Tricholoma_populinum	0	0	0	0	0	0	0	2
SH207551.07FU	dx.doi.org/10.15156/BIO/SH207551.07FU	k__Fungi	p__Ascomycota	c__Orbiliomycetes	o__Orbiliales	f__Orbiliaceae	g__Arthrobotrys	s__Arthrobotrys_elegans	0	0	0	0	0	0	0	2
