# Supplementary material for: Fungal Biodiversity of the Most Common Types of Polish Soil in a Long-Term Microplot Experiment
Source: Front Microbiol. 2019 Jan 22;10:6. doi: 10.3389/fmicb.2019.00006 (PMC6357946; doi:10.3389/fmicb.2019.00006)
Supplement: TABLE S3 — PCA calculations. [file Table_3.XLSX]

## Sheet: PCA_04_statystyka
Scaled data:
AWCD_FF	Carboxylic acids	Carbohydrates	Aminoacids	Amines & amids	Polymers	pH	C(org)	AUC	Mean pore size	DHs	AWCD_ECO
1.43153	1.09565	1.60548	1.22772	1.20144	1.79571	-0.776709	-0.711126	1.75265	0.796751	-0.974851	-0.185056
-0.458473	-0.655223	-0.376705	-0.41084	-0.262907	0.318705	1.05915	0.366494	-0.0135324	-0.761995	1.37011	1.25608
-1.1324	-1.09107	-1.17499	-1.20507	-1.26691	-0.56239	1.20037	-0.160092	-0.305323	-0.850464	0.031403	0.0986873
-0.245552	-0.0652098	-0.280403	-0.234937	-0.219255	-0.272948	-0.28244	-0.41022	-0.604889	-0.290158	-0.272244	-0.911182
-0.7767	-1.06356	-0.42711	-0.965201	-1.08437	-0.362334	1.12976	2.30358	-0.679366	-0.6651	1.49257	1.2912
1.43846	1.54983	1.27969	1.50277	1.36017	0.974206	-1.27098	-0.842773	0.890535	1.90051	-1.01771	-1.07419
-0.716855	-0.440218	-0.947551	-0.515316	-0.485138	-1.40092	-0.14122	-0.259767	-1.43477	-0.740931	0.249198	0.660526
0.459982	0.669806	0.321588	0.600868	0.756974	-0.490029	-0.917928	-0.286096	0.39469	0.611386	-0.878485	-1.13606
Statistics
AWCD_FF	Carboxylic acids	Carbohydrates	Aminoacids	Amines & amids	Polymers	pH	C(org)	AUC	Mean pore size	DHs	AWCD_ECO
Min. :-1.1324	Min. :-1.0911	Min. :-1.1750	Min. :-1.2051	Min. :-1.2669	Min. :-1.4009	Min. :-1.2710	Min. :-0.84277	Min. :-1.4348	Min. :-0.8505	Min. :-1.0177	Min. :-1.13606
1st Qu.:-0.7318	1st Qu.:-0.7573	1st Qu.:-0.5572	1st Qu.:-0.6278	1st Qu.:-0.6349	1st Qu.:-0.5081	1st Qu.:-0.8120	1st Qu.:-0.48545	1st Qu.:-0.6235	1st Qu.:-0.7462	1st Qu.:-0.9026	1st Qu.:-0.95193
Median :-0.3520	Median :-0.2527	Median :-0.3286	Median :-0.3229	Median :-0.2411	Median :-0.3176	Median :-0.2118	Median :-0.27293	Median :-0.1594	Median :-0.4776	Median :-0.1204	Median :-0.04318
Mean : 0.0000	Mean : 0.0000	Mean : 0.0000	Mean : 0.0000	Mean : 0.0000	Mean : 0.0000	Mean : 0.0000	Mean : 0.00000	Mean : 0.0000	Mean : 0.0000	Mean : 0.0000	Mean : 0.00000
3rd Qu.: 0.7029	3rd Qu.: 0.7763	3rd Qu.: 0.5611	3rd Qu.: 0.7576	3rd Qu.: 0.8681	3rd Qu.: 0.4826	3rd Qu.: 1.0768	3rd Qu.:-0.02845	3rd Qu.: 0.5187	3rd Qu.: 0.6577	3rd Qu.: 0.5294	3rd Qu.: 0.80941
Max. : 1.4385	Max. : 1.5498	Max. : 1.6055	Max. : 1.5028	Max. : 1.3602	Max. : 1.7957	Max. : 1.2004	Max. : 2.30358	Max. : 1.7526	Max. : 1.9005	Max. : 1.4926	Max. : 1.29120
PCA - coordinates of variables
	Dim.1	Dim.2	Dim.3	Dim.4	Dim.5	Dim.6	Dim.7	Dim.8
AWCD_FF	-0.978509	0.184175	-0.078675	0.0384431	0.0154755	-0.0155363	-0.0212419	-9.26874e-17
Carboxylic acids	-0.98931	-0.0446688	-0.121059	0.0624043	-0.0252735	0.0072903	-0.00547254	2.97401e-17
Carbohydrates	-0.929618	0.345966	-0.0817792	-0.0249036	0.0535901	-0.0696883	-0.0328728	5.04325e-17
Aminoacids	-0.982691	0.0836874	-0.118298	0.108967	-0.0143744	0.0192611	0.0294837	5.84909e-17
Amines & amids	-0.972917	0.0614267	-0.106508	0.149363	0.0155559	0.0144354	0.124723	8.94176e-18
Polymers	-0.721941	0.613503	0.275852	-0.0261629	-0.0850539	-0.121129	-0.0610772	-9.83849e-19
pH	0.897735	0.327312	0.250446	-0.10558	-0.0812929	0.0767643	0.0238199	4.42768e-17
C(org)	0.682667	0.504684	-0.439141	-0.284333	0.0728267	-0.0159541	0.00349256	5.24975e-18
AUC	-0.830758	0.424063	0.283599	-0.146749	0.0999465	0.103461	0.0857548	-2.29195e-17
Mean pore size	-0.948295	0.029897	-0.19137	-0.11466	-0.156494	0.142098	-0.0734234	-1.10974e-17
DHs	0.855185	0.436487	-0.159718	0.13491	-0.144342	-0.0392013	0.109796	-2.63112e-17
AWCD_ECO	0.745764	0.551855	-0.0373154	0.338691	0.0816534	0.0924615	-0.0892823	9.14045e-19
PCA - coordinates of individuals (soil types)
Dim.1	Dim.2	Dim.3	Dim.4	Dim.5	Dim.6	Dim.7	Dim.8
-3.92245	1.33213	0.647255	0.166248	0.397964	-0.135773	-0.138548	-3.57787e-17
1.93259	1.39509	0.400725	0.624088	-0.24899	0.0249889	0.34484	7.80626e-17
2.68729	-0.687802	1.20777	-0.528017	-0.0363161	0.262823	-0.134712	-2.41669e-16
0.175775	-1.21406	0.13325	-0.245517	-0.174817	-0.555184	0.0422797	-7.71952e-17
3.42643	1.57138	-0.9988	-0.552564	0.0749383	-0.039347	-0.132469	2.25514e-16
-4.42805	0.00121438	-0.43479	-0.0261421	-0.475555	0.188535	-0.165681	-4.3715e-16
2.05795	-1.358	-0.464233	0.945424	0.175775	0.0677447	-0.195476	3.13118e-16
-1.92953	-1.03996	-0.491182	-0.383519	0.287001	0.186212	0.379767	-1.85615e-16
