# Supplementary material for: Fungal Biodiversity of the Most Common Types of Polish Soil in a Long-Term Microplot Experiment
Source: Front Microbiol. 2019 Jan 22;10:6. doi: 10.3389/fmicb.2019.00006 (PMC6357946; doi:10.3389/fmicb.2019.00006)
Supplement: TABLE S4 — Biolog FF AWCD. [file Table_4.XLSX]

## Sheet: S4.Biolog_FF_AWCD
all times							120 h
sample	repetition	time	AWCD				BA(I)	143.06	9.0874				Dystric mean	Eutric mean	Difference [%]
HC	1	0	2.51579				HC	142.923	1.97596				136.57	101.479	29.4823
HC	2	0	2.37895				BA(II)	123.726	4.79967
HC	3	0	2.98947				HL	109.786	10.8643
CL	1	0	1.04211				CL	105.579	7.02711
CL	2	0	2.95789				CE	100.474	4.39394
CL	3	0	0.989474				GC	99.2912	6.82695
FC	1	0	1.28421				FC	92.2632	6.31887
FC	2	0	0.852632
FC	3	0	2.62105
HL	1	0	1.44211				48 h						Dystric mean	Eutric mean	Difference [%]
HL	2	0	2.54737				BA(I)	47.8912	5.75805				54.2725	57.593	5.93654
HL	3	0	0.589474				HC	62.9053	3.78317
GC	1	0	4.28421				BA(II)	52.0211	2.33559
GC	2	0	1.35789				FC	65.9018	8.25567
GC	3	0	1.25263				CL	64.8316	4.33397
BA(I)	1	0	1.09474				GC	58.7439	5.65819
BA(I)	2	0	4.47368				HL	52.3895	6.18379
BA(I)	3	0	1.30526				CE	46.0982	7.70613
CE	1	0	3.18947
CE	2	0	0.915789
CE	3	0	2.86316
BA(II)	1	0	1.77895
BA(II)	2	0	2.63158
BA(II)	3	0	1.37895
HC	1	1	2.21053
HC	2	1	2.05263
HC	3	1	2.58947
CL	1	1	0.842105
CL	2	1	3.14737
CL	3	1	0.863158
FC	1	1	1.29474
FC	2	1	0.715789
FC	3	1	2.07368
HL	1	1	1.26316
HL	2	1	1.89474
HL	3	1	0.526316
GC	1	1	2.73684
GC	2	1	2.03158
GC	3	1	1.33684
BA(I)	1	1	1.11579
BA(I)	2	1	3.46316
BA(I)	3	1	0.926316
CE	1	1	4.09474
CE	2	1	0.831579
CE	3	1	2.83158
BA(II)	1	1	1.64211
BA(II)	2	1	3.01053
BA(II)	3	1	2.05263
HC	1	2	1.8
HC	2	2	1.86316
HC	3	2	2.10526
CL	1	2	0.663158
CL	2	2	2.41053
CL	3	2	1.06316
FC	1	2	2
FC	2	2	0.515789
FC	3	2	1.82105
HL	1	2	1.31579
HL	2	2	1.91579
HL	3	2	0.663158
GC	1	2	2.94737
GC	2	2	1.70526
GC	3	2	1.61053
BA(I)	1	2	0.852632
BA(I)	2	2	3.21053
BA(I)	3	2	0.778947
CE	1	2	3
CE	2	2	0.705263
CE	3	2	2.33684
BA(II)	1	2	1.37895
BA(II)	2	2	2.54737
BA(II)	3	2	1.91579
HC	1	3	1.45263
HC	2	3	1.56842
HC	3	3	2.44211
CL	1	3	0.263158
CL	2	3	2.10526
CL	3	3	0.568421
FC	1	3	0.989474
FC	2	3	0.621053
FC	3	3	1.25263
HL	1	3	1.13684
HL	2	3	2.01053
HL	3	3	0.547368
GC	1	3	2.26316
GC	2	3	2.07368
GC	3	3	1.87368
BA(I)	1	3	0.642105
BA(I)	2	3	3.17895
BA(I)	3	3	0.557895
CE	1	3	2.4
CE	2	3	0.578947
CE	3	3	1.67368
BA(II)	1	3	0.642105
BA(II)	2	3	2.35789
BA(II)	3	3	0.642105
HC	1	4	0.778947
HC	2	4	1.37895
HC	3	4	1.98947
CL	1	4	0.347368
CL	2	4	2.16842
CL	3	4	0.610526
FC	1	4	0.989474
FC	2	4	0.284211
FC	3	4	1.70526
HL	1	4	0.894737
HL	2	4	0.936842
HL	3	4	0.242105
GC	1	4	3.22105
GC	2	4	1.28421
GC	3	4	1.08421
BA(I)	1	4	0.284211
BA(I)	2	4	2.4
BA(I)	3	4	0.526316
CE	1	4	2.2
CE	2	4	1.06316
CE	3	4	2.15789
BA(II)	1	4	0.821053
BA(II)	2	4	2.45263
BA(II)	3	4	0.936842
HC	1	5	1.15789
HC	2	5	1.49474
HC	3	5	1.13684
CL	1	5	0.147368
CL	2	5	1.86316
CL	3	5	0.410526
FC	1	5	0.673684
FC	2	5	0.252632
FC	3	5	1.55789
HL	1	5	0.957895
HL	2	5	0.768421
HL	3	5	0.221053
GC	1	5	2.07368
GC	2	5	1.49474
GC	3	5	0.705263
BA(I)	1	5	0.631579
BA(I)	2	5	1.70526
BA(I)	3	5	0.536842
CE	1	5	2.14737
CE	2	5	0.473684
CE	3	5	1.62105
BA(II)	1	5	0.989474
BA(II)	2	5	1.81053
BA(II)	3	5	0.978947
HC	1	6	1.46316
HC	2	6	1.32632
HC	3	6	1.70526
CL	1	6	0.189474
CL	2	6	2.49474
CL	3	6	0.389474
FC	1	6	0.410526
FC	2	6	0.263158
FC	3	6	1.03158
HL	1	6	0.821053
HL	2	6	1.25263
HL	3	6	0.263158
GC	1	6	1.67368
GC	2	6	1.52632
GC	3	6	0.673684
BA(I)	1	6	0.494737
BA(I)	2	6	2.27368
BA(I)	3	6	0.431579
CE	1	6	2.55789
CE	2	6	0.515789
CE	3	6	1.6
BA(II)	1	6	0.821053
BA(II)	2	6	2.55789
BA(II)	3	6	0.642105
HC	1	7	1.62105
HC	2	7	1.54737
HC	3	7	1.51579
CL	1	7	0.115789
CL	2	7	2.51579
CL	3	7	0.421053
FC	1	7	0.231579
FC	2	7	0.147368
FC	3	7	1.46316
HL	1	7	0.831579
HL	2	7	1
HL	3	7	0.326316
GC	1	7	1.57895
GC	2	7	1.41053
GC	3	7	1.11579
BA(I)	1	7	0.273684
BA(I)	2	7	3.2
BA(I)	3	7	0.315789
CE	1	7	2.28421
CE	2	7	0.389474
CE	3	7	2.17895
BA(II)	1	7	0.978947
BA(II)	2	7	2.29474
BA(II)	3	7	0.852632
HC	1	8	1.42105
HC	2	8	1.12632
HC	3	8	1.91579
CL	1	8	0.157895
CL	2	8	1.53684
CL	3	8	0.473684
FC	1	8	0.8
FC	2	8	0.263158
FC	3	8	1.05263
HL	1	8	0.894737
HL	2	8	1.37895
HL	3	8	0.231579
GC	1	8	1.96842
GC	2	8	1.11579
GC	3	8	0.589474
BA(I)	1	8	0.263158
BA(I)	2	8	1.83158
BA(I)	3	8	0.473684
CE	1	8	1.29474
CE	2	8	0.336842
CE	3	8	2.49474
BA(II)	1	8	0.768421
BA(II)	2	8	1.46316
BA(II)	3	8	0.578947
HC	1	9	0.6
HC	2	9	1.70526
HC	3	9	3.25263
CL	1	9	0.221053
CL	2	9	1.17895
CL	3	9	0.494737
FC	1	9	1.52632
FC	2	9	0.168421
FC	3	9	1.43158
HL	1	9	0.673684
HL	2	9	1.05263
HL	3	9	0.347368
GC	1	9	2.25263
GC	2	9	1.15789
GC	3	9	1.25263
BA(I)	1	9	0.284211
BA(I)	2	9	2.44211
BA(I)	3	9	0.336842
CE	1	9	1.74737
CE	2	9	0.547368
CE	3	9	1.73684
BA(II)	1	9	0.957895
BA(II)	2	9	1.75789
BA(II)	3	9	0.789474
HC	1	10	1.08421
HC	2	10	2.03158
HC	3	10	0.968421
CL	1	10	0.463158
CL	2	10	1.62105
CL	3	10	0.473684
FC	1	10	0.652632
FC	2	10	0.157895
FC	3	10	1.8
HL	1	10	0.894737
HL	2	10	1.29474
HL	3	10	0.178947
GC	1	10	1.76842
GC	2	10	1.48421
GC	3	10	0.736842
BA(I)	1	10	0.231579
BA(I)	2	10	1.78947
BA(I)	3	10	0.284211
CE	1	10	1.58947
CE	2	10	0.463158
CE	3	10	2.2
BA(II)	1	10	0.652632
BA(II)	2	10	1.95789
BA(II)	3	10	0.989474
HC	1	11	0.957895
HC	2	11	1.77895
HC	3	11	2.03158
CL	1	11	0.252632
CL	2	11	1.54737
CL	3	11	0.410526
FC	1	11	1.07368
FC	2	11	0.231579
FC	3	11	0.8
HL	1	11	0.747368
HL	2	11	0.947368
HL	3	11	0.168421
GC	1	11	2.22105
GC	2	11	1.17895
GC	3	11	1.38947
BA(I)	1	11	0.410526
BA(I)	2	11	1.98947
BA(I)	3	11	0.505263
CE	1	11	2.46316
CE	2	11	0.357895
CE	3	11	2.74737
BA(II)	1	11	0.968421
BA(II)	2	11	2.17895
BA(II)	3	11	1.28421
HC	1	12	1.33684
HC	2	12	1.36842
HC	3	12	1.90526
CL	1	12	0.126316
CL	2	12	1.43158
CL	3	12	0.252632
FC	1	12	1.26316
FC	2	12	0.505263
FC	3	12	1.85263
HL	1	12	0.621053
HL	2	12	1.2
HL	3	12	0.484211
GC	1	12	1.89474
GC	2	12	1.28421
GC	3	12	0.926316
BA(I)	1	12	0.242105
BA(I)	2	12	2.2
BA(I)	3	12	0.284211
CE	1	12	2.67368
CE	2	12	0.252632
CE	3	12	2.4
BA(II)	1	12	0.663158
BA(II)	2	12	2.21053
BA(II)	3	12	1.01053
HC	1	13	1.25263
HC	2	13	1.42105
HC	3	13	2.66316
CL	1	13	0.242105
CL	2	13	1.44211
CL	3	13	0.357895
FC	1	13	0.989474
FC	2	13	0.768421
FC	3	13	2.82105
HL	1	13	0.705263
HL	2	13	1.49474
HL	3	13	0.178947
GC	1	13	2.03158
GC	2	13	1.66316
GC	3	13	0.778947
BA(I)	1	13	0.2
BA(I)	2	13	2.04211
BA(I)	3	13	0.589474
CE	1	13	2.6
CE	2	13	0.2
CE	3	13	3.33684
BA(II)	1	13	1.28421
BA(II)	2	13	2.09474
BA(II)	3	13	0.652632
HC	1	14	0.926316
HC	2	14	1.81053
HC	3	14	2.88421
CL	1	14	0.2
CL	2	14	2.2
CL	3	14	0.273684
FC	1	14	1.15789
FC	2	14	0.863158
FC	3	14	2.61053
HL	1	14	0.610526
HL	2	14	1.4
HL	3	14	0.189474
GC	1	14	2.36842
GC	2	14	1.6
GC	3	14	1.95789
BA(I)	1	14	0.252632
BA(I)	2	14	1.50526
BA(I)	3	14	0.368421
CE	1	14	1.33684
CE	2	14	0.410526
CE	3	14	1.8
BA(II)	1	14	0.673684
BA(II)	2	14	2.32632
BA(II)	3	14	1.38947
HC	1	15	0.884211
HC	2	15	1.51579
HC	3	15	1.03158
CL	1	15	0.4
CL	2	15	1.48421
CL	3	15	0.231579
FC	1	15	1.92632
FC	2	15	1.23158
FC	3	15	2.90526
HL	1	15	0.863158
HL	2	15	1.11579
HL	3	15	0.210526
GC	1	15	1.57895
GC	2	15	1.38947
GC	3	15	1.27368
BA(I)	1	15	0.284211
BA(I)	2	15	1.86316
BA(I)	3	15	0.557895
CE	1	15	2.11579
CE	2	15	0.4
CE	3	15	2.46316
BA(II)	1	15	0.715789
BA(II)	2	15	2.64211
BA(II)	3	15	0.915789
HC	1	16	1.62105
HC	2	16	1.31579
HC	3	16	3
CL	1	16	0.315789
CL	2	16	1.37895
CL	3	16	0.210526
FC	1	16	3.85263
FC	2	16	2.49474
FC	3	16	3.71579
HL	1	16	0.715789
HL	2	16	1.22105
HL	3	16	0.0631579
GC	1	16	1.94737
GC	2	16	2.06316
GC	3	16	1.6
BA(I)	1	16	0.263158
BA(I)	2	16	1.84211
BA(I)	3	16	0.347368
CE	1	16	2.72632
CE	2	16	0.210526
CE	3	16	3.28421
BA(II)	1	16	0.484211
BA(II)	2	16	1.81053
BA(II)	3	16	0.789474
HC	1	17	1.56842
HC	2	17	1.53684
HC	3	17	2.24211
CL	1	17	0.231579
CL	2	17	1.92632
CL	3	17	0.473684
FC	1	17	3.88421
FC	2	17	2.58947
FC	3	17	4.21053
HL	1	17	0.663158
HL	2	17	1
HL	3	17	0.221053
GC	1	17	1.78947
GC	2	17	1.47368
GC	3	17	1.14737
BA(I)	1	17	0.421053
BA(I)	2	17	2.55789
BA(I)	3	17	0.368421
CE	1	17	2.48421
CE	2	17	0.284211
CE	3	17	1.96842
BA(II)	1	17	1.17895
BA(II)	2	17	1.90526
BA(II)	3	17	0.852632
HC	1	18	1.02105
HC	2	18	1.6
HC	3	18	1.69474
CL	1	18	0.326316
CL	2	18	1.66316
CL	3	18	0.336842
FC	1	18	6.30526
FC	2	18	3.82105
FC	3	18	7.47368
HL	1	18	0.810526
HL	2	18	1.34737
HL	3	18	0.378947
GC	1	18	1.55789
GC	2	18	1.43158
GC	3	18	1.29474
BA(I)	1	18	0.242105
BA(I)	2	18	1.61053
BA(I)	3	18	0.547368
CE	1	18	2.29474
CE	2	18	0.4
CE	3	18	3.81053
BA(II)	1	18	0.610526
BA(II)	2	18	2.30526
BA(II)	3	18	0.831579
HC	1	19	1.62105
HC	2	19	1.70526
HC	3	19	2.27368
CL	1	19	0.694737
CL	2	19	2.73684
CL	3	19	0.610526
FC	1	19	9.04211
FC	2	19	5.14737
FC	3	19	10.8421
HL	1	19	0.473684
HL	2	19	1.31579
HL	3	19	0.557895
GC	1	19	2.45263
GC	2	19	1.32632
GC	3	19	1.57895
BA(I)	1	19	0.168421
BA(I)	2	19	2.66316
BA(I)	3	19	0.536842
CE	1	19	2.4
CE	2	19	0.547368
CE	3	19	2.07368
BA(II)	1	19	0.852632
BA(II)	2	19	2.10526
BA(II)	3	19	1.24211
HC	1	20	1.94737
HC	2	20	1.63158
HC	3	20	1.28421
CL	1	20	0.705263
CL	2	20	3.02105
CL	3	20	0.947368
FC	1	20	10.8947
FC	2	20	7.06316
FC	3	20	12.0526
HL	1	20	0.715789
HL	2	20	2.14737
HL	3	20	0.621053
GC	1	20	2.4
GC	2	20	1.77895
GC	3	20	0.989474
BA(I)	1	20	0.515789
BA(I)	2	20	2.46316
BA(I)	3	20	0.663158
CE	1	20	2.07368
CE	2	20	0.642105
CE	3	20	2.14737
BA(II)	1	20	1.02105
BA(II)	2	20	2.62105
BA(II)	3	20	1.6
HC	1	21	1.25263
HC	2	21	2.05263
HC	3	21	0.947368
CL	1	21	1.04211
CL	2	21	3.18947
CL	3	21	1.13684
FC	1	21	12.1789
FC	2	21	8.67368
FC	3	21	13.1263
HL	1	21	0.936842
HL	2	21	1.81053
HL	3	21	0.789474
GC	1	21	2.77895
GC	2	21	2.24211
GC	3	21	2.11579
BA(I)	1	21	0.315789
BA(I)	2	21	1.98947
BA(I)	3	21	0.326316
CE	1	21	3.08421
CE	2	21	0.673684
CE	3	21	2.71579
BA(II)	1	21	1.64211
BA(II)	2	21	2.14737
BA(II)	3	21	1.38947
HC	1	22	1.44211
HC	2	22	2.29474
HC	3	22	2.68421
CL	1	22	1.37895
CL	2	22	4.56842
CL	3	22	1.48421
FC	1	22	17.7474
FC	2	22	10.6421
FC	3	22	16.9053
HL	1	22	0.831579
HL	2	22	2.2
HL	3	22	1.07368
GC	1	22	2.72632
GC	2	22	2.66316
GC	3	22	3.96842
BA(I)	1	22	0.526316
BA(I)	2	22	1.96842
BA(I)	3	22	0.568421
CE	1	22	3.95789
CE	2	22	0.873684
CE	3	22	2.78947
BA(II)	1	22	1.18947
BA(II)	2	22	2.58947
BA(II)	3	22	1.98947
HC	1	23	1.78947
HC	2	23	2.96842
HC	3	23	3.2
CL	1	23	2.10526
CL	2	23	5.68421
CL	3	23	1.85263
FC	1	23	19.9789
FC	2	23	14.5053
FC	3	23	20.3579
HL	1	23	1.35789
HL	2	23	2.93684
HL	3	23	1.54737
GC	1	23	4.38947
GC	2	23	3.67368
GC	3	23	1.6
BA(I)	1	23	0.347368
BA(I)	2	23	1.68421
BA(I)	3	23	0.768421
CE	1	23	3.16842
CE	2	23	1.17895
CE	3	23	4.33684
BA(II)	1	23	1.22105
BA(II)	2	23	2.21053
BA(II)	3	23	1.58947
HC	1	24	1.78947
HC	2	24	3.03158
HC	3	24	1.50526
CL	1	24	3.74737
CL	2	24	6.67368
CL	3	24	3.56842
FC	1	24	21.9158
FC	2	24	14.7263
FC	3	24	23.5263
HL	1	24	1.71579
HL	2	24	2.25263
HL	3	24	2.29474
GC	1	24	5.50526
GC	2	24	4.69474
GC	3	24	3.08421
BA(I)	1	24	0.536842
BA(I)	2	24	2.64211
BA(I)	3	24	0.957895
CE	1	24	5.01053
CE	2	24	1.88421
CE	3	24	5.37895
BA(II)	1	24	1.14737
BA(II)	2	24	3.63158
BA(II)	3	24	2.91579
HC	1	25	3.88421
HC	2	25	4.05263
HC	3	25	2.67368
CL	1	25	5.38947
CL	2	25	10.3263
CL	3	25	7.15789
FC	1	25	23.3158
FC	2	25	15.7053
FC	3	25	23.1368
HL	1	25	2.97895
HL	2	25	2.26316
HL	3	25	3.65263
GC	1	25	9.05263
GC	2	25	7.72632
GC	3	25	5.06316
BA(I)	1	25	0.631579
BA(I)	2	25	1.57895
BA(I)	3	25	0.936842
CE	1	25	5.89474
CE	2	25	2.58947
CE	3	25	5.85263
BA(II)	1	25	2.32632
BA(II)	2	25	2.58947
BA(II)	3	25	2.92632
HC	1	26	2.92632
HC	2	26	4.95789
HC	3	26	4.57895
CL	1	26	7.09474
CL	2	26	11.8105
CL	3	26	8.95789
FC	1	26	27.1158
FC	2	26	23.4211
FC	3	26	27.5474
HL	1	26	4.10526
HL	2	26	5.86316
HL	3	26	4.17895
GC	1	26	8.76842
GC	2	26	10.2526
GC	3	26	7.97895
BA(I)	1	26	0.421053
BA(I)	2	26	2.72632
BA(I)	3	26	1.2
CE	1	26	6.37895
CE	2	26	3.61053
CE	3	26	8.21053
BA(II)	1	26	2.22105
BA(II)	2	26	2.97895
BA(II)	3	26	3.21053
HC	1	27	3.55789
HC	2	27	6.30526
HC	3	27	5
CL	1	27	10.2526
CL	2	27	16.1789
CL	3	27	10.9263
FC	1	27	28.9789
FC	2	27	22.1474
FC	3	27	28.2947
HL	1	27	5.65263
HL	2	27	6.58947
HL	3	27	6.18947
GC	1	27	13.4737
GC	2	27	12.4316
GC	3	27	10.9474
BA(I)	1	27	0.494737
BA(I)	2	27	2.74737
BA(I)	3	27	0.863158
CE	1	27	9.10526
CE	2	27	4.41053
CE	3	27	10.1158
BA(II)	1	27	3.36842
BA(II)	2	27	3.42105
BA(II)	3	27	4.32632
HC	1	28	5.25263
HC	2	28	6.73684
HC	3	28	4.69474
CL	1	28	13.1263
CL	2	28	19.7474
CL	3	28	15.0632
FC	1	28	31.6632
FC	2	28	25.6842
FC	3	28	33.2316
HL	1	28	7.21053
HL	2	28	9.06316
HL	3	28	6.85263
GC	1	28	18.8526
GC	2	28	16.8632
GC	3	28	13.7368
BA(I)	1	28	0.768421
BA(I)	2	28	2.85263
BA(I)	3	28	1.09474
CE	1	28	11.2842
CE	2	28	5.84211
CE	3	28	12.0842
BA(II)	1	28	3.73684
BA(II)	2	28	5.32632
BA(II)	3	28	5.58947
HC	1	29	6.95789
HC	2	29	10.6947
HC	3	29	11.6105
CL	1	29	16.7158
CL	2	29	23.4947
CL	3	29	16.2421
FC	1	29	36.2842
FC	2	29	26.6421
FC	3	29	35.7579
HL	1	29	9.54737
HL	2	29	9.30526
HL	3	29	9.27368
GC	1	29	21.4
GC	2	29	19.6211
GC	3	29	15.1579
BA(I)	1	29	0.673684
BA(I)	2	29	4.70526
BA(I)	3	29	2.33684
CE	1	29	12.6632
CE	2	29	8.2
CE	3	29	15.2211
BA(II)	1	29	5.4
BA(II)	2	29	6.01053
BA(II)	3	29	6.09474
HC	1	30	9.38947
HC	2	30	10.8737
HC	3	30	12.1053
CL	1	30	17.6421
CL	2	30	25.8211
CL	3	30	20.4211
FC	1	30	33.6737
FC	2	30	30.1579
FC	3	30	39.4526
HL	1	30	10.8842
HL	2	30	14.6947
HL	3	30	11.0211
GC	1	30	23.8632
GC	2	30	23.8526
GC	3	30	18.9053
BA(I)	1	30	1.16842
BA(I)	2	30	5.29474
BA(I)	3	30	3.23158
CE	1	30	15.6947
CE	2	30	10.5789
CE	3	30	16.7895
BA(II)	1	30	6.93684
BA(II)	2	30	8.15789
BA(II)	3	30	8.25263
HC	1	31	12.7368
HC	2	31	12.2842
HC	3	31	14.0211
CL	1	31	19.8105
CL	2	31	32.2211
CL	3	31	22.7368
FC	1	31	36.4842
FC	2	31	31.4211
FC	3	31	43.7368
HL	1	31	13.1474
HL	2	31	15.7684
HL	3	31	13.2421
GC	1	31	28
GC	2	31	27.4526
GC	3	31	22.1158
BA(I)	1	31	2.2
BA(I)	2	31	7.61053
BA(I)	3	31	4.77895
CE	1	31	18.0737
CE	2	31	14.7789
CE	3	31	19.0947
BA(II)	1	31	8.68421
BA(II)	2	31	7.89474
BA(II)	3	31	10.9895
HC	1	32	15.5684
HC	2	32	18.7474
HC	3	32	14.9895
CL	1	32	24.4842
CL	2	32	31.7684
CL	3	32	25.3368
FC	1	32	39.4105
FC	2	32	32.0211
FC	3	32	42.1158
HL	1	32	15.2211
HL	2	32	16.8421
HL	3	32	15.7579
GC	1	32	29.4
GC	2	32	30.3895
GC	3	32	26.0421
BA(I)	1	32	3.6
BA(I)	2	32	9.62105
BA(I)	3	32	6.73684
CE	1	32	20.1053
CE	2	32	14.0211
CE	3	32	22.1053
BA(II)	1	32	11.1263
BA(II)	2	32	10.6
BA(II)	3	32	13.4211
HC	1	33	16.3158
HC	2	33	21.5263
HC	3	33	16.5158
CL	1	33	28.5368
CL	2	33	35.7368
CL	3	33	28.4842
FC	1	33	40.0316
FC	2	33	34.4
FC	3	33	48.8842
HL	1	33	17.0105
HL	2	33	24.0737
HL	3	33	16.8632
GC	1	33	34.6421
GC	2	33	31.1158
GC	3	33	27.1895
BA(I)	1	33	5.70526
BA(I)	2	33	10.7684
BA(I)	3	33	7.93684
CE	1	33	21.1684
CE	2	33	17.5895
CE	3	33	24.3158
BA(II)	1	33	13.8737
BA(II)	2	33	14.3895
BA(II)	3	33	16.2
HC	1	34	20.1579
HC	2	34	22.8421
HC	3	34	19.6316
CL	1	34	32.1684
CL	2	34	41.1895
CL	3	34	30.1579
FC	1	34	43.8211
FC	2	34	38.9053
FC	3	34	50.6211
HL	1	34	19.5368
HL	2	34	25.0842
HL	3	34	20.0316
GC	1	34	35.7474
GC	2	34	34.7474
GC	3	34	28.6842
BA(I)	1	34	8.12632
BA(I)	2	34	13.8316
BA(I)	3	34	10.0316
CE	1	34	26.4421
CE	2	34	18.6737
CE	3	34	28.6947
BA(II)	1	34	14.3684
BA(II)	2	34	15.1263
BA(II)	3	34	18.9158
HC	1	35	20.9474
HC	2	35	24.2105
HC	3	35	24.6842
CL	1	35	35.3158
CL	2	35	34.2
CL	3	35	34.4632
FC	1	35	47.9263
FC	2	35	42.4
FC	3	35	51.6737
HL	1	35	23.5895
HL	2	35	28.0737
HL	3	35	22.3789
GC	1	35	40.6211
GC	2	35	37.5684
GC	3	35	33.7789
BA(I)	1	35	9.69474
BA(I)	2	35	17.3895
BA(I)	3	35	12.0737
CE	1	35	24.5053
CE	2	35	21.4632
CE	3	35	27.9053
BA(II)	1	35	17.4737
BA(II)	2	35	17.3368
BA(II)	3	35	21.0632
HC	1	36	30.7263
HC	2	36	29.2632
HC	3	36	28.1789
CL	1	36	36.5789
CL	2	36	47.4
CL	3	36	36.9684
FC	1	36	47.7579
FC	2	36	43.7368
FC	3	36	52.8211
HL	1	36	23.5158
HL	2	36	29.1263
HL	3	36	25.5263
GC	1	36	42.1053
GC	2	36	39.7158
GC	3	36	37.2947
BA(I)	1	36	12.9684
BA(I)	2	36	21.3895
BA(I)	3	36	14.1895
CE	1	36	27.3789
CE	2	36	24.4211
CE	3	36	30.5474
BA(II)	1	36	20.6105
BA(II)	2	36	21.6421
BA(II)	3	36	24.7474
HC	1	37	29.9158
HC	2	37	31.0105
HC	3	37	32.9263
CL	1	37	39.9895
CL	2	37	47.4105
CL	3	37	39.3895
FC	1	37	51.0211
FC	2	37	48.2316
FC	3	37	54.9895
HL	1	37	27.9684
HL	2	37	30.7579
HL	3	37	24.9368
GC	1	37	44.9579
GC	2	37	41.7263
GC	3	37	37.7368
BA(I)	1	37	14.8211
BA(I)	2	37	21.9263
BA(I)	3	37	17.1579
CE	1	37	29.5684
CE	2	37	25.8421
CE	3	37	33.0316
BA(II)	1	37	24.7158
BA(II)	2	37	25.3368
BA(II)	3	37	25.8947
HC	1	38	32.7474
HC	2	38	33.5368
HC	3	38	38.4632
CL	1	38	39.0421
CL	2	38	49.1158
CL	3	38	37.9789
FC	1	38	54.5684
FC	2	38	43.3895
FC	3	38	58.1053
HL	1	38	28.1053
HL	2	38	34.9263
HL	3	38	27.4526
GC	1	38	44.9158
GC	2	38	42.4
GC	3	38	36.9053
BA(I)	1	38	17.4526
BA(I)	2	38	25.7895
BA(I)	3	38	19.0842
CE	1	38	31.1789
CE	2	38	27.0105
CE	3	38	35.0421
BA(II)	1	38	27.2947
BA(II)	2	38	23.6526
BA(II)	3	38	29.2316
HC	1	39	40.6632
HC	2	39	37.7789
HC	3	39	36.3895
CL	1	39	43.5263
CL	2	39	48.4421
CL	3	39	41.3158
FC	1	39	55.0632
FC	2	39	46.5474
FC	3	39	52.6
HL	1	39	29.1368
HL	2	39	33.2842
HL	3	39	31.6211
GC	1	39	46.5368
GC	2	39	44.9895
GC	3	39	44.1474
BA(I)	1	39	21.8211
BA(I)	2	39	28.7368
BA(I)	3	39	21.7158
CE	1	39	34.2632
CE	2	39	25.9789
CE	3	39	35.3474
BA(II)	1	39	28.2632
BA(II)	2	39	29.7263
BA(II)	3	39	31.8
HC	1	40	35.8105
HC	2	40	43.0842
HC	3	40	41.9895
CL	1	40	46.1474
CL	2	40	49.9789
CL	3	40	47.7368
FC	1	40	57.4842
FC	2	40	53.4
FC	3	40	60.4947
HL	1	40	31.0421
HL	2	40	38.5895
HL	3	40	33.3895
GC	1	40	49.4737
GC	2	40	44.5053
GC	3	40	44.4947
BA(I)	1	40	22.5789
BA(I)	2	40	31.0526
BA(I)	3	40	26.6316
CE	1	40	35.2421
CE	2	40	31.1158
CE	3	40	39.9368
BA(II)	1	40	32.0632
BA(II)	2	40	33.2526
BA(II)	3	40	33.2632
HC	1	41	42.6842
HC	2	41	44.9684
HC	3	41	43.3789
CL	1	41	48.7789
CL	2	41	54.8526
CL	3	41	50.5263
FC	1	41	61.3895
FC	2	41	50.6
FC	3	41	60.7053
HL	1	41	34.5579
HL	2	41	40.2526
HL	3	41	38.2
GC	1	41	52.2211
GC	2	41	49.2632
GC	3	41	46.5895
BA(I)	1	41	24.9158
BA(I)	2	41	32.9684
BA(I)	3	41	29.3895
CE	1	41	36.7579
CE	2	41	31.4737
CE	3	41	41.4526
BA(II)	1	41	34.9789
BA(II)	2	41	35.7263
BA(II)	3	41	35.7368
HC	1	42	46.7474
HC	2	42	51.1263
HC	3	42	45.1474
CL	1	42	50.2947
CL	2	42	57.1158
CL	3	42	51.2526
FC	1	42	60.3789
FC	2	42	51.6
FC	3	42	63.8421
HL	1	42	36.6
HL	2	42	42.3368
HL	3	42	39.1789
GC	1	42	49.9474
GC	2	42	52.2211
GC	3	42	48.4526
BA(I)	1	42	28.3789
BA(I)	2	42	39.1474
BA(I)	3	42	31.6737
CE	1	42	39.2526
CE	2	42	31.4842
CE	3	42	43.9684
BA(II)	1	42	34.9895
BA(II)	2	42	35.7263
BA(II)	3	42	38.6947
HC	1	43	49.3263
HC	2	43	52.7895
HC	3	43	48.2211
CL	1	43	52.7579
CL	2	43	63.6316
CL	3	43	46.8211
FC	1	43	58.5053
FC	2	43	54.1368
FC	3	43	62.4421
HL	1	43	36.3684
HL	2	43	43.2211
HL	3	43	38.2737
GC	1	43	52.9263
GC	2	43	49.7895
GC	3	43	49.8211
BA(I)	1	43	30.0316
BA(I)	2	43	44.7368
BA(I)	3	43	31.5053
CE	1	43	41.0526
CE	2	43	32.5895
CE	3	43	43.2316
BA(II)	1	43	38.7158
BA(II)	2	43	42.3684
BA(II)	3	43	38.5368
HC	1	44	52.6316
HC	2	44	53.6632
HC	3	44	48.5789
CL	1	44	53.7684
CL	2	44	62.6316
CL	3	44	54.4421
FC	1	44	67.2316
FC	2	44	53.2737
FC	3	44	60.7684
HL	1	44	41.9263
HL	2	44	51.3263
HL	3	44	42.3053
GC	1	44	55.1474
GC	2	44	52.3368
GC	3	44	51.2421
BA(I)	1	44	32.5579
BA(I)	2	44	42.8105
BA(I)	3	44	38.9789
CE	1	44	40.7684
CE	2	44	32.8
CE	3	44	45.2947
BA(II)	1	44	41.9474
BA(II)	2	44	43.6526
BA(II)	3	44	41.2947
HC	1	45	56.5684
HC	2	45	55.0947
HC	3	45	51.0421
CL	1	45	57.2421
CL	2	45	60.3158
CL	3	45	57.4632
FC	1	45	64.9053
FC	2	45	55.0421
FC	3	45	59.5789
HL	1	45	43.5684
HL	2	45	51.6211
HL	3	45	44.9684
GC	1	45	54.5579
GC	2	45	54.9263
GC	3	45	50.4105
BA(I)	1	45	36.9368
BA(I)	2	45	44.6421
BA(I)	3	45	40.7158
CE	1	45	43.5368
CE	2	45	35.4316
CE	3	45	47.7789
BA(II)	1	45	45.3263
BA(II)	2	45	46.0421
BA(II)	3	45	44.2737
HC	1	46	58.2105
HC	2	46	59.9158
HC	3	46	52.6737
CL	1	46	59.4526
CL	2	46	64.5895
CL	3	46	58.5895
FC	1	46	67.5368
FC	2	46	56.8316
FC	3	46	65.1684
HL	1	46	45.6526
HL	2	46	57.2421
HL	3	46	44.9368
GC	1	46	58.2421
GC	2	46	56.9053
GC	3	46	57.3579
BA(I)	1	46	39.4947
BA(I)	2	46	48.4
BA(I)	3	46	40.3789
CE	1	46	43.3789
CE	2	46	36.7263
CE	3	46	49.4526
BA(II)	1	46	47.2737
BA(II)	2	46	45.3053
BA(II)	3	46	47.1579
HC	1	47	59.1789
HC	2	47	57.7474
HC	3	47	59.6
CL	1	47	62.9263
CL	2	47	67.5368
CL	3	47	62.0842
FC	1	47	69.6947
FC	2	47	60.6526
FC	3	47	72.1579
HL	1	47	48.6632
HL	2	47	53.6211
HL	3	47	45.9158
GC	1	47	60.9789
GC	2	47	57.5368
GC	3	47	58.1474
BA(I)	1	47	38.9158
BA(I)	2	47	46.3158
BA(I)	3	47	41
CE	1	47	44.6421
CE	2	47	38
CE	3	47	52.2737
BA(II)	1	47	49.6842
BA(II)	2	47	48.9895
BA(II)	3	47	50.0842
HC	1	48	67.2737
HC	2	48	60.7263
HC	3	48	60.7158
CL	1	48	61.4105
CL	2	48	69.7053
CL	3	48	63.3789
FC	1	48	71.7789
FC	2	48	56.4632
FC	3	48	69.4632
HL	1	48	50.8421
HL	2	48	59.2
HL	3	48	47.1263
GC	1	48	64.3684
GC	2	48	58.8105
GC	3	48	53.0526
BA(I)	1	48	42.1579
BA(I)	2	48	53.6737
BA(I)	3	48	47.8421
CE	1	48	46.2316
CE	2	48	38.3263
CE	3	48	53.7368
BA(II)	1	48	51.8632
BA(II)	2	48	54.4316
BA(II)	3	48	49.7684
HC	1	49	60.5579
HC	2	49	65.4737
HC	3	49	62.9158
CL	1	49	66.7895
CL	2	49	72.9895
CL	3	49	59
FC	1	49	72.1789
FC	2	49	60.1579
FC	3	49	67.6526
HL	1	49	50.0947
HL	2	49	59.8316
HL	3	49	50.0947
GC	1	49	64.3789
GC	2	49	61.3368
GC	3	49	61.9789
BA(I)	1	49	44.2
BA(I)	2	49	57.9263
BA(I)	3	49	48.4316
CE	1	49	52.2842
CE	2	49	42.9158
CE	3	49	54.4421
BA(II)	1	49	54.7684
BA(II)	2	49	58.1895
BA(II)	3	49	51.2737
HC	1	50	62.1263
HC	2	50	68.9684
HC	3	50	64.5895
CL	1	50	67.7895
CL	2	50	71.4211
CL	3	50	68.0632
FC	1	50	74.2211
FC	2	50	63.8632
FC	3	50	68.3263
HL	1	50	51.9895
HL	2	50	61.9789
HL	3	50	55.1474
GC	1	50	68.3368
GC	2	50	63.2842
GC	3	50	64
BA(I)	1	50	46.4316
BA(I)	2	50	60.0737
BA(I)	3	50	50.2526
CE	1	50	47.7684
CE	2	50	42.9053
CE	3	50	58.4737
BA(II)	1	50	56.4316
BA(II)	2	50	58.4632
BA(II)	3	50	51.7684
HC	1	51	65.2421
HC	2	51	62.0526
HC	3	51	65.3579
CL	1	51	67.3789
CL	2	51	74.3789
CL	3	51	65.8526
FC	1	51	64.4632
FC	2	51	58.6211
FC	3	51	73.2632
HL	1	51	54.9579
HL	2	51	61.3263
HL	3	51	52.1579
GC	1	51	70.8211
GC	2	51	65.7789
GC	3	51	63.7789
BA(I)	1	51	47.8842
BA(I)	2	51	61
BA(I)	3	51	52.1895
CE	1	51	54.4947
CE	2	51	42.6105
CE	3	51	58.0211
BA(II)	1	51	58.7684
BA(II)	2	51	61.4842
BA(II)	3	51	55.2737
HC	1	52	70.0526
HC	2	52	69.3579
HC	3	52	69.8421
CL	1	52	71.2842
CL	2	52	67.2632
CL	3	52	68.9789
FC	1	52	74.8211
FC	2	52	60.4632
FC	3	52	70.0316
HL	1	52	57.2105
HL	2	52	64.8737
HL	3	52	53.5789
GC	1	52	73.2632
GC	2	52	65.1895
GC	3	52	68.5474
BA(I)	1	52	49.7579
BA(I)	2	52	65.5684
BA(I)	3	52	54.8737
CE	1	52	55.0526
CE	2	52	46.1579
CE	3	52	61.1895
BA(II)	1	52	60.6211
BA(II)	2	52	67.2947
BA(II)	3	52	57.6947
HC	1	53	71.5579
HC	2	53	74.2316
HC	3	53	63.6105
CL	1	53	67.5579
CL	2	53	77.5368
CL	3	53	72.2526
FC	1	53	75.7789
FC	2	53	62.0632
FC	3	53	76.4526
HL	1	53	56.2421
HL	2	53	67.0211
HL	3	53	58.2947
GC	1	53	73.2947
GC	2	53	68.0421
GC	3	53	70.9263
BA(I)	1	53	52.5789
BA(I)	2	53	62.6737
BA(I)	3	53	58.7474
CE	1	53	58.3263
CE	2	53	47.5263
CE	3	53	60.8947
BA(II)	1	53	64.9895
BA(II)	2	53	64.5684
BA(II)	3	53	60.6105
HC	1	54	71.2737
HC	2	54	74.5895
HC	3	54	73.1158
CL	1	54	72.9579
CL	2	54	79.0947
CL	3	54	69.9895
FC	1	54	77.8842
FC	2	54	64.3684
FC	3	54	68.9789
HL	1	54	62.8421
HL	2	54	69.5263
HL	3	54	59.2316
GC	1	54	74.4842
GC	2	54	66.5158
GC	3	54	72.0737
BA(I)	1	54	52.4632
BA(I)	2	54	66.1158
BA(I)	3	54	57.0526
CE	1	54	57.2842
CE	2	54	49.7684
CE	3	54	61.0421
BA(II)	1	54	68.7053
BA(II)	2	54	64.9263
BA(II)	3	54	62.2421
HC	1	55	73.2737
HC	2	55	75.2316
HC	3	55	74.5368
CL	1	55	70.0316
CL	2	55	74.4842
CL	3	55	74.5579
FC	1	55	80.4947
FC	2	55	64.6632
FC	3	55	75.2421
HL	1	55	61.5368
HL	2	55	67.1789
HL	3	55	59.2842
GC	1	55	75.7474
GC	2	55	68.3053
GC	3	55	65.2421
BA(I)	1	55	54.6526
BA(I)	2	55	64.8
BA(I)	3	55	58.7158
CE	1	55	59.5053
CE	2	55	52.0632
CE	3	55	61.7158
BA(II)	1	55	65.5474
BA(II)	2	55	70.2316
BA(II)	3	55	65.0842
HC	1	56	74.5895
HC	2	56	78.6947
HC	3	56	80.7789
CL	1	56	75.8737
CL	2	56	75
CL	3	56	69.4947
FC	1	56	71.7684
FC	2	56	64.4
FC	3	56	77.5158
HL	1	56	62.3368
HL	2	56	71.7895
HL	3	56	61.2421
GC	1	56	77.2842
GC	2	56	68.9263
GC	3	56	69.1789
BA(I)	1	56	57.0211
BA(I)	2	56	69.7368
BA(I)	3	56	65.6526
CE	1	56	60.2211
CE	2	56	50.2211
CE	3	56	65.9053
BA(II)	1	56	69.0421
BA(II)	2	56	72.8737
BA(II)	3	56	63.2105
HC	1	57	78.8105
HC	2	57	77
HC	3	57	81.6842
CL	1	57	73.0421
CL	2	57	88.2
CL	3	57	66.7474
FC	1	57	75.9789
FC	2	57	64.1895
FC	3	57	78.6
HL	1	57	64.6105
HL	2	57	71.2
HL	3	57	64.1684
GC	1	57	79.4842
GC	2	57	70.0211
GC	3	57	78.2105
BA(I)	1	57	61.0737
BA(I)	2	57	71.9789
BA(I)	3	57	61.5368
CE	1	57	61.5579
CE	2	57	53.1684
CE	3	57	65.8947
BA(II)	1	57	70.4632
BA(II)	2	57	70.1368
BA(II)	3	57	64.8526
HC	1	58	83.7158
HC	2	58	82.1368
HC	3	58	78.7368
CL	1	58	78.0842
CL	2	58	89.9684
CL	3	58	69.7789
FC	1	58	76.2842
FC	2	58	66.3263
FC	3	58	82.0316
HL	1	58	66.3158
HL	2	58	70.9053
HL	3	58	61.5474
GC	1	58	77.7368
GC	2	58	71.5263
GC	3	58	74.4842
BA(I)	1	58	61.6421
BA(I)	2	58	77.6526
BA(I)	3	58	65.5579
CE	1	58	65.3368
CE	2	58	55.4737
CE	3	58	68.5263
BA(II)	1	58	73.0105
BA(II)	2	58	73.8947
BA(II)	3	58	69.9158
HC	1	59	81.3895
HC	2	59	83
HC	3	59	89.6737
CL	1	59	78.4737
CL	2	59	84.1263
CL	3	59	76.5158
FC	1	59	81.8211
FC	2	59	70.3789
FC	3	59	77.9263
HL	1	59	67.9474
HL	2	59	78.1158
HL	3	59	63.3684
GC	1	59	83.1053
GC	2	59	76.2737
GC	3	59	73.8526
BA(I)	1	59	62.3579
BA(I)	2	59	79.1368
BA(I)	3	59	68.2842
CE	1	59	64.9368
CE	2	59	53.7158
CE	3	59	66.3158
BA(II)	1	59	74.3579
BA(II)	2	59	73.0842
BA(II)	3	59	70.4421
HC	1	60	83.1684
HC	2	60	81.1263
HC	3	60	78.7158
CL	1	60	77.8842
CL	2	60	88.4421
CL	3	60	77.8737
FC	1	60	85.4632
FC	2	60	71.6316
FC	3	60	83.6316
HL	1	60	70.0947
HL	2	60	74.2105
HL	3	60	65.3579
GC	1	60	81.5579
GC	2	60	77.0421
GC	3	60	74.3158
BA(I)	1	60	62.7158
BA(I)	2	60	81.6526
BA(I)	3	60	73.3789
CE	1	60	66.1474
CE	2	60	56.4105
CE	3	60	69.7579
BA(II)	1	60	76.3474
BA(II)	2	60	78.4737
BA(II)	3	60	71.1895
HC	1	61	81.5895
HC	2	61	85.1263
HC	3	61	83.1053
CL	1	61	81.3368
CL	2	61	95.0947
CL	3	61	79.3474
FC	1	61	83.1263
FC	2	61	68.5895
FC	3	61	81.2737
HL	1	61	71.8526
HL	2	61	76.8
HL	3	61	68.4947
GC	1	61	78.8632
GC	2	61	75.6947
GC	3	61	75.7263
BA(I)	1	61	68.1368
BA(I)	2	61	80.7368
BA(I)	3	61	70.1684
CE	1	61	66.1684
CE	2	61	56.3053
CE	3	61	69.6526
BA(II)	1	61	79.8421
BA(II)	2	61	74.7053
BA(II)	3	61	75.0526
HC	1	62	81.1684
HC	2	62	88.0526
HC	3	62	83.9263
CL	1	62	80.7789
CL	2	62	92.6105
CL	3	62	74.3684
FC	1	62	85.2842
FC	2	62	72.2
FC	3	62	83.7263
HL	1	62	73.2737
HL	2	62	72.6316
HL	3	62	70.8421
GC	1	62	83.4526
GC	2	62	77.5368
GC	3	62	75.4526
BA(I)	1	62	67.7684
BA(I)	2	62	84.5895
BA(I)	3	62	81.0105
CE	1	62	66.1789
CE	2	62	57.4
CE	3	62	68.5158
BA(II)	1	62	78.6526
BA(II)	2	62	77.8105
BA(II)	3	62	76.9053
HC	1	63	87.6737
HC	2	63	87.6632
HC	3	63	91.3474
CL	1	63	81.0737
CL	2	63	80.6947
CL	3	63	76.1789
FC	1	63	85.1789
FC	2	63	71.8211
FC	3	63	84.0947
HL	1	63	71.2842
HL	2	63	83.6105
HL	3	63	67.3368
GC	1	63	80.2737
GC	2	63	74.9053
GC	3	63	74.8737
BA(I)	1	63	68.6947
BA(I)	2	63	89.6105
BA(I)	3	63	74.2105
CE	1	63	69.7895
CE	2	63	59.6
CE	3	63	73.6
BA(II)	1	63	81.3684
BA(II)	2	63	80.4947
BA(II)	3	63	78.5158
HC	1	64	83.6526
HC	2	64	90.6
HC	3	64	95.5789
CL	1	64	82.9263
CL	2	64	90.1053
CL	3	64	83.5053
FC	1	64	86.9158
FC	2	64	72.7053
FC	3	64	77.6526
HL	1	64	74.7158
HL	2	64	73.6737
HL	3	64	72.2526
GC	1	64	80.6105
GC	2	64	76.4842
GC	3	64	73
BA(I)	1	64	73.3789
BA(I)	2	64	89.5158
BA(I)	3	64	77.8421
CE	1	64	67.5684
CE	2	64	59.9368
CE	3	64	72.4
BA(II)	1	64	80.4526
BA(II)	2	64	79.5263
BA(II)	3	64	79.6842
HC	1	65	91.3158
HC	2	65	88.6526
HC	3	65	87.6947
CL	1	65	84.7895
CL	2	65	92.4526
CL	3	65	85.5368
FC	1	65	86.0632
FC	2	65	73.7368
FC	3	65	83.4737
HL	1	65	74.0526
HL	2	65	82.7684
HL	3	65	72.9895
GC	1	65	84.7158
GC	2	65	81.0211
GC	3	65	80.2632
BA(I)	1	65	78.4632
BA(I)	2	65	90.4842
BA(I)	3	65	79.3158
CE	1	65	67.5474
CE	2	65	64.1474
CE	3	65	73.1263
BA(II)	1	65	83.7684
BA(II)	2	65	84.4316
BA(II)	3	65	81.9474
HC	1	66	87.5158
HC	2	66	94.9579
HC	3	66	89.7263
CL	1	66	85.2737
CL	2	66	87.7263
CL	3	66	83.7474
FC	1	66	85.7684
FC	2	66	69.7368
FC	3	66	79.5474
HL	1	66	77.9263
HL	2	66	84.6737
HL	3	66	76.1684
GC	1	66	89.7368
GC	2	66	83.7263
GC	3	66	81.9789
BA(I)	1	66	77.8316
BA(I)	2	66	93.0421
BA(I)	3	66	86.9789
CE	1	66	70
CE	2	66	64.7263
CE	3	66	75.0105
BA(II)	1	66	85.7789
BA(II)	2	66	80.7684
BA(II)	3	66	84.0842
HC	1	67	97.4211
HC	2	67	91.7053
HC	3	67	89.7368
CL	1	67	84.6737
CL	2	67	89.7158
CL	3	67	85.1158
FC	1	67	82.0526
FC	2	67	73.1474
FC	3	67	84.0737
HL	1	67	78.5579
HL	2	67	86.5053
HL	3	67	70.9053
GC	1	67	91.0316
GC	2	67	83.5895
GC	3	67	80.4105
BA(I)	1	67	78.1158
BA(I)	2	67	84.4842
BA(I)	3	67	83.3053
CE	1	67	71.9368
CE	2	67	62.4
CE	3	67	72.7789
BA(II)	1	67	89.7368
BA(II)	2	67	86.1368
BA(II)	3	67	85.3158
HC	1	68	104.095
HC	2	68	95.2737
HC	3	68	103.895
CL	1	68	86.2316
CL	2	68	97.6105
CL	3	68	83.6737
FC	1	68	91.0632
FC	2	68	72.7474
FC	3	68	84.4316
HL	1	68	81.1474
HL	2	68	87.7684
HL	3	68	75.6211
GC	1	68	86.8421
GC	2	68	80.3158
GC	3	68	83.9684
BA(I)	1	68	87.2947
BA(I)	2	68	95.8421
BA(I)	3	68	94.4947
CE	1	68	70.0842
CE	2	68	63.6632
CE	3	68	78.4211
BA(II)	1	68	88.1579
BA(II)	2	68	78.8737
BA(II)	3	68	89.8316
HC	1	69	103.853
HC	2	69	95.9158
HC	3	69	98.8421
CL	1	69	87.9579
CL	2	69	98.4211
CL	3	69	81.2842
FC	1	69	87.2316
FC	2	69	75.0526
FC	3	69	80.9368
HL	1	69	81.1053
HL	2	69	89.8737
HL	3	69	78.8211
GC	1	69	89.5789
GC	2	69	86.4
GC	3	69	78.7368
BA(I)	1	69	81.5053
BA(I)	2	69	100.947
BA(I)	3	69	89.2421
CE	1	69	74.0105
CE	2	69	65.5158
CE	3	69	72.2
BA(II)	1	69	87.9053
BA(II)	2	69	84.2421
BA(II)	3	69	90.1474
HC	1	70	103.179
HC	2	70	97.2737
HC	3	70	98.5474
CL	1	70	89.5053
CL	2	70	94.7579
CL	3	70	79.4526
FC	1	70	88.4211
FC	2	70	74.7053
FC	3	70	82.9789
HL	1	70	83.4
HL	2	70	87.4316
HL	3	70	76.0632
GC	1	70	88.6947
GC	2	70	84.9474
GC	3	70	83.1895
BA(I)	1	70	83.5263
BA(I)	2	70	101.821
BA(I)	3	70	94
CE	1	70	70.4316
CE	2	70	68.3263
CE	3	70	78.2842
BA(II)	1	70	87.3158
BA(II)	2	70	87.5789
BA(II)	3	70	87.6842
HC	1	71	95.1368
HC	2	71	102.389
HC	3	71	93.6632
CL	1	71	88.2632
CL	2	71	98.2737
CL	3	71	84.9158
FC	1	71	85.6211
FC	2	71	75.6947
FC	3	71	84.9053
HL	1	71	81.3053
HL	2	71	92.3789
HL	3	71	79.2526
GC	1	71	87.7263
GC	2	71	81.0632
GC	3	71	85.3789
BA(I)	1	71	88.7895
BA(I)	2	71	104.295
BA(I)	3	71	89.5474
CE	1	71	77.0421
CE	2	71	67.1895
CE	3	71	81.2737
BA(II)	1	71	93.2737
BA(II)	2	71	87.4632
BA(II)	3	71	93.4
HC	1	72	104.011
HC	2	72	102.2
HC	3	72	112.737
CL	1	72	87.3158
CL	2	72	95.5895
CL	3	72	89.1474
FC	1	72	78.1579
FC	2	72	75.7263
FC	3	72	84.1474
HL	1	72	84.3263
HL	2	72	89.5368
HL	3	72	78.8316
GC	1	72	91.3579
GC	2	72	86.2105
GC	3	72	82.9263
BA(I)	1	72	88.7684
BA(I)	2	72	104.179
BA(I)	3	72	93.4947
CE	1	72	76.9053
CE	2	72	68.3158
CE	3	72	81.2
BA(II)	1	72	95.0737
BA(II)	2	72	89.5263
BA(II)	3	72	95.2737
HC	1	73	108.716
HC	2	73	101.758
HC	3	73	109.968
CL	1	73	92.1053
CL	2	73	98.1474
CL	3	73	88.3474
FC	1	73	87.4
FC	2	73	75.9368
FC	3	73	87.0737
HL	1	73	83.5474
HL	2	73	94.2947
HL	3	73	79.4
GC	1	73	92.2421
GC	2	73	84.2316
GC	3	73	88.5053
BA(I)	1	73	90.3368
BA(I)	2	73	108.663
BA(I)	3	73	100.095
CE	1	73	75.4526
CE	2	73	67.6842
CE	3	73	79.6632
BA(II)	1	73	93.4421
BA(II)	2	73	94.7684
BA(II)	3	73	93.6842
HC	1	74	103.568
HC	2	74	102.379
HC	3	74	108.842
CL	1	74	88.2211
CL	2	74	101.937
CL	3	74	83.8632
FC	1	74	91.5789
FC	2	74	79.9368
FC	3	74	91.3368
HL	1	74	85.2947
HL	2	74	93.2526
HL	3	74	81.3158
GC	1	74	91.4737
GC	2	74	87.6526
GC	3	74	85.2
BA(I)	1	74	90.1789
BA(I)	2	74	111.642
BA(I)	3	74	105.547
CE	1	74	82.2316
CE	2	74	67.0105
CE	3	74	79.7684
BA(II)	1	74	97.1053
BA(II)	2	74	93
BA(II)	3	74	95.5579
HC	1	75	99.6947
HC	2	75	105.368
HC	3	75	104.432
CL	1	75	92.4105
CL	2	75	100.589
CL	3	75	93.5368
FC	1	75	94.4211
FC	2	75	75.0105
FC	3	75	90.3579
HL	1	75	83.6526
HL	2	75	94.0211
HL	3	75	83.3158
GC	1	75	92.9368
GC	2	75	84.5053
GC	3	75	87.1684
BA(I)	1	75	96.2737
BA(I)	2	75	104.779
BA(I)	3	75	103.021
CE	1	75	81.3263
CE	2	75	72.8105
CE	3	75	82.1684
BA(II)	1	75	95.7474
BA(II)	2	75	99.4316
BA(II)	3	75	93.7895
HC	1	76	106.884
HC	2	76	103.421
HC	3	76	107.158
CL	1	76	89.3368
CL	2	76	103.116
CL	3	76	91.2
FC	1	76	93.6105
FC	2	76	76.8
FC	3	76	85.0842
HL	1	76	85.4105
HL	2	76	88.3158
HL	3	76	86.2526
GC	1	76	93.5053
GC	2	76	88.5158
GC	3	76	85.2526
BA(I)	1	76	95.8421
BA(I)	2	76	116.305
BA(I)	3	76	107.937
CE	1	76	79.8842
CE	2	76	71.1789
CE	3	76	79.7263
BA(II)	1	76	99.8211
BA(II)	2	76	92.6316
BA(II)	3	76	96.1368
HC	1	77	106.516
HC	2	77	105.579
HC	3	77	112.832
CL	1	77	91.4105
CL	2	77	107.811
CL	3	77	90.8
FC	1	77	96.2211
FC	2	77	78.4947
FC	3	77	89.0632
HL	1	77	86.8632
HL	2	77	96.6842
HL	3	77	85.2737
GC	1	77	93.2105
GC	2	77	85.8737
GC	3	77	85.9158
BA(I)	1	77	98.5684
BA(I)	2	77	112.979
BA(I)	3	77	100.053
CE	1	77	82.5579
CE	2	77	71.8421
CE	3	77	81.7368
BA(II)	1	77	104.232
BA(II)	2	77	97.7895
BA(II)	3	77	96.2526
HC	1	78	103.558
HC	2	78	106.758
HC	3	78	118.263
CL	1	78	92.4842
CL	2	78	103.432
CL	3	78	89.0316
FC	1	78	93.8
FC	2	78	82.0105
FC	3	78	90.9895
HL	1	78	89.8632
HL	2	78	94.3789
HL	3	78	82.8632
GC	1	78	96.0632
GC	2	78	86.4211
GC	3	78	85.6632
BA(I)	1	78	102
BA(I)	2	78	119.905
BA(I)	3	78	103.337
CE	1	78	85.8
CE	2	78	72.0421
CE	3	78	84.9263
BA(II)	1	78	100.505
BA(II)	2	78	103.326
BA(II)	3	78	98.0316
HC	1	79	113.653
HC	2	79	107.768
HC	3	79	114.421
CL	1	79	89.8211
CL	2	79	103.895
CL	3	79	86.4
FC	1	79	96.1579
FC	2	79	77.7263
FC	3	79	89.2421
HL	1	79	89.9368
HL	2	79	102.368
HL	3	79	84.8737
GC	1	79	94.7158
GC	2	79	89.1263
GC	3	79	90.4737
BA(I)	1	79	100.516
BA(I)	2	79	120.789
BA(I)	3	79	112.358
CE	1	79	85.6211
CE	2	79	76.9053
CE	3	79	88.6526
BA(II)	1	79	105.326
BA(II)	2	79	108.389
BA(II)	3	79	95.4947
HC	1	80	104.411
HC	2	80	108.874
HC	3	80	121.463
CL	1	80	94.0421
CL	2	80	110.253
CL	3	80	89.5053
FC	1	80	96.0842
FC	2	80	79.5895
FC	3	80	90.7474
HL	1	80	88.5263
HL	2	80	98.1684
HL	3	80	88.5474
GC	1	80	98.8632
GC	2	80	91.4211
GC	3	80	87.6737
BA(I)	1	80	102.084
BA(I)	2	80	123.337
BA(I)	3	80	116.053
CE	1	80	83.9684
CE	2	80	81.1579
CE	3	80	87.1053
BA(II)	1	80	104.179
BA(II)	2	80	106.937
BA(II)	3	80	96.2947
HC	1	81	112.516
HC	2	81	110.116
HC	3	81	124.895
CL	1	81	91.9579
CL	2	81	100.137
CL	3	81	88.8737
FC	1	81	98.5579
FC	2	81	77.1368
FC	3	81	91.2842
HL	1	81	89.1789
HL	2	81	99.6105
HL	3	81	82.9684
GC	1	81	100
GC	2	81	92.4
GC	3	81	94.3684
BA(I)	1	81	102.842
BA(I)	2	81	124.284
BA(I)	3	81	112.884
CE	1	81	85.0105
CE	2	81	74.1158
CE	3	81	90.0526
BA(II)	1	81	108.484
BA(II)	2	81	110.253
BA(II)	3	81	97.8211
HC	1	82	110.463
HC	2	82	115.474
HC	3	82	124.811
CL	1	82	94.7053
CL	2	82	110.179
CL	3	82	90.8842
FC	1	82	97.3158
FC	2	82	81.0842
FC	3	82	89.9474
HL	1	82	93.8632
HL	2	82	103.811
HL	3	82	86.3158
GC	1	82	97.1789
GC	2	82	90.0737
GC	3	82	85.6105
BA(I)	1	82	106.337
BA(I)	2	82	122.074
BA(I)	3	82	111.705
CE	1	82	82.0526
CE	2	82	80.4316
CE	3	82	90.7263
BA(II)	1	82	109.358
BA(II)	2	82	106.021
BA(II)	3	82	102.337
HC	1	83	110.768
HC	2	83	111.6
HC	3	83	126.958
CL	1	83	96.9895
CL	2	83	103.063
CL	3	83	98.5053
[truncated: 3,924 more rows]
