# Supplementary material for: Fungal Biodiversity of the Most Common Types of Polish Soil in a Long-Term Microplot Experiment
Source: Front Microbiol. 2019 Jan 22;10:6. doi: 10.3389/fmicb.2019.00006 (PMC6357946; doi:10.3389/fmicb.2019.00006)
Supplement: TABLE S5 — Biolog FF AUC. [file Table_5.XLSX]

## Sheet: Arkusz1
AUC	sample			AUC	AWCD_0	AWCD_24	AWCD_48	AWCD_72	AWCD_96	AWCD_120
				8859.2	2.62807	2.10877	62.9053	106.316	125.028	142.923
				7558.15	1.66316	4.66316	64.8316	90.6842	101.123	105.579
8859.2	HC			7343.2	1.58596	20.0561	65.9018	79.3439	93.7404	92.2632
7558.15	CL			7122.53	1.52632	2.08772	52.3895	84.2316	102.407	109.786
7343.2	FC			7067.66	2.29825	4.42807	58.7439	86.8316	93.6877	99.2912
7122.53	HL			8224.13	2.29123	1.37895	47.8912	95.4807	125.246	143.06
7067.66	GC			6511.2	2.32281	4.09123	46.0982	75.4737	94.2386	100.474
8224.13	BA(I)			7858.86	1.92982	2.56491	52.0211	93.2912	116.747	123.726
6511.2	CE
7858.86	BA(II)
				correlation
					AUC	AWCD_0	AWCD_24	AWCD_48	AWCD_72	AWCD_96	AWCD_120
				AUC		0.377376	-0.241912	0.270065	0.944202	0.893272	0.86117
				p-value
					AUC	AWCD_0	AWCD_24	AWCD_48	AWCD_72	AWCD_96	AWCD_120
				AUC		0.356729	0.5638	0.517711	0.000416337	0.00280122	0.00601221		p < 0.05
