# Supplementary material for: Fungal Biodiversity of the Most Common Types of Polish Soil in a Long-Term Microplot Experiment
Source: Front Microbiol. 2019 Jan 22;10:6. doi: 10.3389/fmicb.2019.00006 (PMC6357946; doi:10.3389/fmicb.2019.00006)
Supplement: TABLE S6 — ITS classifications (UNITE). [file Table_6.XLSX]

## Sheet: 06.Genus_tax_rarefied
	Kingdom	Phylum	Class	Order	Family	Genus	HC	CL	FC	HL	GC	BA(I)	CE	BA(II)
GTGCGGGCCCTCGCGGCCCAACCTCCCACCCTTGTCTCTCTACACCTGTTGCTTTGGCGGGCCCACCGGGGCCACCTGGTCGCCGGGGGACGCACGTCCCCGGGCCCGCGCCCGCCGAAGCGCTCTGTGAACCCTGATGAAGATGGGCTGTCTGAGTACGATGAAAATTGTCAAAACTTTCAACAATGGATCTCT	k__Fungi	p__Ascomycota	c__Eurotiomycetes	o__Eurotiales	f__Trichocomaceae	g__Talaromyces	9.01129	0.176047	0.0664743	0.35061	0.683576	23.4842	3.25755	1.08285
AACGCCCGGGCTTCGGCCTGGTTATTCATAACCCTTTGTTGTCCGACTCTGTTGCCTCCGGGGCGACCCTGCCTTCGGGCGGGGGCTCCGGGTGGACACTTCAAACTCTTGCGTAACTTTGCAGTCTGAGTAAACTTAATTAATAAATTAAAACTTTTAACAACGGATCTCTTGGTTCTGGCATCGATGAAGAAC	k__Fungi	p__Ascomycota	c__Dothideomycetes	o__Capnodiales	f__Mycosphaerellaceae	g__Mycosphaerella	0.96233	5.37634	0.317779	3.7643	2.22342	0.555058	0.130612	11.2965
GTTCATGCCCTTCGGGGTAGATCTCCCACCCTTTGTTTACTATACTATGTTGCTTTGGCGGACCGCCTGATCGCCCCTCGGGGTCTTCAGCTACCGGCTTCGGCTGGTACGTGTCCGCCAGAGGACCCAAAACCCTGAATATTAGTGTCGTCTGAGTAAAAAGTTTAATATTTAAAACTTTCAACAACGGATCTC	k__Fungi	p__Ascomycota	c__Leotiomycetes	o__Helotiales	f__Helotiaceae	g__Tetracladium	0.580352	8.89038	11.0899	7.91319	6.21335	0.079294	15.036	0.938555
GTACTACACTCTCTACCCTTTGTGAACTATTATACCTGTTGCTTCGGCGGCGCCCGCGAGGGTGCCCGCCGGTCTCATCAGAATCTCTGTTTTCGAACCCGACGATACTTCTGAGTGTTCTTAGCGAACTGTCAAAACTTTTAACAACGGATCTCTTGGCTCCAGCATCGATGAAGAACGCAGCGCTGTCTCTTA	k__Fungi	p__Ascomycota	c__Sordariomycetes	o__Glomerellales	f__Plectosphaerellaceae	g__Plectosphaerella	0.0358763	3.19819	20.8762	0.245971	3.95395	0	0.612973	0.0138023
GTTAGGGTCTCTCTGGCCCGACCTCCCAACCCTTTGTCTACTTGACCATCGTTGCTTCGGCGAGCCCGTCCTCACGGACCGCCGGAGGGATCTTTACTGGCCCTCTGGTCCGCGCTCGTCGGTAGCCCAACCTTTAAAATCTTTAACTAAACGTGCCTTAATCTAAGTACAATTATTAAATAAAAGCAAAACTTT	k__Fungi	p__Ascomycota	c__Eurotiomycetes	o__Chaetothyriales	f__Herpotrichiellaceae	g__Exophiala	4.72512	0.358998	0.716625	5.03493	0.334593	0.612326	3.69465	2.71905
GTGAGGGCCCCCCGGCCCGACCTCCAACCCTTTGTCGATTTCTAACTGTTGCCTCGGGGGGCGACCCGGACGTCAGCGCCCGGACGTCCCCCAGAGGACCCATCAACTCTGCATCTTTGCGTCGGAGTATTGAATACCAATCAATCAAAACTTTTAACAACGGATCTCTTGGTTCTGGCATCGATGAAGAACGCA	k__Fungi	p__Ascomycota	c__Dothideomycetes	o__Capnodiales	f__Teratosphaeriaceae	g__Devriesia	8.50269	0.170869	0.0826875	3.80371	0.0827487	4.6945	1.10568	2.90726
ACGCCCTCACGGGCTTATAACTATTCCAAACCTCTGTGAACCGTGCCCTTCGGGGCTATTTTACAAACATGGTGTAATGAACGTCATATATCATAACAAAACAAAACTTTCAACAACGGATCTCTTGGCTCTCGCATCGATGAAGAACGCAGCGCTGTCTCTTATACACATCTCCGAGCCCACGAGACTCCTGAG	k__Fungi	p__Basidiomycota	c__Tremellomycetes	o__Tremellales	f__Trimorphomycetaceae	g__Saitozyma	8.85301	0.13635	0.0372904	14.1698	0	4.68275	0.73324	8.70673
ATTGAATATGTTAGCGGACCTCTTCGGAGTCCCTAGCATCAAATCATATCCATAACACCTGTGAACTGTAAGGCTGTCTTGAAAACGAAAGTGATTAGAGCGCCTGCCCATTTTATACAAACATTAAAGTAACAAACGTAGTCTTATTATAATCTAATAAAACTTTCAACAACGGATCTCTTGGCTCTCGCATCG	k__Fungi	p__Basidiomycota	c__Tremellomycetes	o__Filobasidiales	f__Piskurozymaceae	g__Solicoccozyma	3.11702	2.25237	7.46457	9.37407	2.65875	2.99996	7.41387	3.63376
GAGTTTGCGGGCTTTGCCTGCTATCTCTTACCCATGTCTTTTGAGTACTTACGTTTCCTCGGTGGGTTCGCCCGCCGATTGGACAATTTAAACCCTTTGCAGTTGCAATCAGCGTCTGAAAAAAATTAATAATTACAACTTTCAACAACGGATCTCTTGGTTCTGGCATCGATGAAGAACGCAGCGCTGTCTCTT	k__Fungi	p__Ascomycota	c__Dothideomycetes	o__Pleosporales	f__Didymellaceae	g__Endophoma	0.696423	2.27135	2.79192	2.36458	0.992984	0.071952	2.94589	0.336274
TGCCCTCTGATGCAAATCATTGGGTTAGATCTGCTCTCTTCGCAAGAAGAGGGTTTCCATACACACCGTGAACTGTGGCTTCGGCCATCACAAACTGTTAGTAATGAATGTAATATCATAACAAAAACAAAACTTTTAACAACGGATCTCTTGGCTCTCGCATCGATGAAGAACGCAGCGCTGTCTCTTATACAC	k__Fungi	p__Basidiomycota	c__Tremellomycetes	o__Tremellales	f__Bulleribasidiaceae	g__Vishniacozyma	0.485386	13.3451	0.14754	0.804501	0.302213	0.179146	0.0193979	1.69141
ACGAGTGTTTTATGGCACTCTTTAAAAATCCATATCCACCTTGTGTGCAATGTTTGTTGGGAAAGTCTTTTCTTTCCCTTCATAAATATCAACCTATATCTTTAACAACATTCGTCTGATAACATATTATGAATATACTTAATTCAAAATATAACTTTCAACAACGGATCTCTTGGCTCTCGCATCGATGAAGAA	k__Fungi	p__Mortierellomycota	c__Mortierellomycetes	o__Mortierellales	f__Mortierellaceae	g__Mortierella	7.39052	22.9724	13.4667	13.8138	14.6897	6.3817	13.0457	11.0594
GTTTACAACTCCCAAACCCCTGTGAACATACCTATCGTTGCTTCGGCGGATCCGCCCCGGTGCCTTCGGGCCCGGACTCAGGCGCCCGCCGGGGGACCCAAACTCTTGTATTTCTTTAGTATCTTCTGAGTAAACAAGCAAATAAATTAAAACTTTCAACAACGGATCTCTTGGTTCTGGCATCGATGAAGAACG	k__Fungi	p__Ascomycota	c__Sordariomycetes	o__Hypocreales	f__Nectriaceae	g__Fusicolla	1.82758	0.421133	1.49162	0.32479	14.7005	1.79733	1.7665	0.747832
GTTTACAACTCCCAAACCCCTGTGAACATACCACTTGTTGCCTCGGCGGATCAGCCCGCTCCCGGTAAAACGGGACGGCCCGCCAGAGGACCCCTAAAACTCTGTTTCTATATGTAACTTCTGAGTAAAACCATAAATAAATCAAAACTTTCAACAACGGATCTCTTGGTTCTGGCATCGATGAAGAACGCAGCG	k__Fungi	p__Ascomycota	c__Sordariomycetes	o__Hypocreales	f__Nectriaceae	g__Fusarium	8.15659	1.12014	2.77084	1.56823	1.48948	4.65632	1.85315	1.47433
GTTATCCAACTCCCAACCCCTGTGAATTATACCTTTAATTGTTGCTTCGGCGGGACTTCGCGCCCGCCGGGGACCCAAACCTTCTGAATTTTTTAATAAGTATCTTCTGAGTGGTTAAAAAAATGAATCAAAACTTTCAACAACGGATCTCTTGGTTCTGGCATCGATGAAGAACGCAGCGCTGTCTCTTATACA	k__Fungi	p__Ascomycota	c__Sordariomycetes	o__Hypocreales	f__Clavicipitaceae	g__Metarhizium	1.69463	0.66104	0.115114	0.387302	0.255442	4.65926	1.4432	0.899657
GTTGCAAAACTCCCTAAACCATTGTGGACGCTACCTTTTAACGTTGCTTCGGCGGGCGGCCCGCTCCCCTGGAAAGCCCCTGTGGCCGCCCGGGGCTGCGAGCCCCCCGGCCCCCCTCGCGGGGGCGCCCGCCGGAGGATACCCAACTCTTGATTATTTTAGGCCTCTCTGAGTCTTCTGTACTGAATAAGTCAA	k__Fungi	p__Ascomycota	c__Sordariomycetes	o__Sordariales	f__Chaetomiaceae	g__Chaetomium	2.91231	0.650684	2.61682	1.41331	2.15866	8.92057	0.722895	1.74034
TCTCAACCAGGTGCGGTCGCGGCCCTCGGGGGTTCTCTCCCGGGTGGTAGGGGTAACACCCTCACGCGCCGCATTCCTGCATCCTTTTTTTACGAGCACCTTTCGTTCTCCTTCGGCGGGGCAACCTGCCGCTGGAACTTAACAAAACCTTTTTTGCATCTAGCATTACCTGTTCTGATACAAACAATCGTTACA	k__Fungi	p__Ascomycota	c__Dothideomycetes	o__Pleosporales	f__Didymosphaeriaceae	g__Paraphaeosphaeria	1.95843	0.0638603	0.0113493	1.43506	0.208671	0.797345	1.02033	0.959886
AGTCACCCAGGTTGCCGCAAGGCCTCCTGGGTAACCTACCACCCTTTGTTTATTACACTTTGTTGCTTTGGCAAGCCTGCCCTCGGGCTGCTGGCTCCGGCCGGCGAGCGCTTGCCAGAGGACCTAAACTCTGTTTGTCTATACTGTCTGAGTACTATATAATAGTTAAAACTTTCAACAACGGATCTCTTGGTT	k__Fungi	p__Ascomycota	c__Leotiomycetes	o__Thelebolales	f__Pseudeurotiaceae	g__Pseudogymnoascus	2.33829	0.274427	0.118357	0.203843	1.23763	4.18349	0.328471	0.235893
GAGTTTGTGGGCTTTGCCTGCTATCTCTTACCCATGTCTTTTGAGTACTTACGTTTCCTCGGTGGGCTCGCCCGCCGATTGGACAAAATTAAACCCTTTGCAGTTGCAATCAGCGTCTGAAAAACATAATAGTTACAACTTTCAACAACGGATCTCTTGGTTCTGGCATCGATGAAGAACGCAGCGCTGTCTCTT	k__Fungi	p__Ascomycota	c__Dothideomycetes	o__Pleosporales	f__Didymellaceae	g__Didymella	0.236362	0.412503	0.353449	0.304406	0	1.63874	0.106042	4.753
GTTAGGGTCTTCTAGGCTCGATCTCCAACCCTTTGTATAATTACCATGTTGCTTTGGCGGGCCCGTCTTTAACCGGACCGCCGGGGGTTTGTAACCTCTGGCCAGTGCTCGTCAGTAGCCTACACAAAACTCTTTTAACCATGTTAAATCTGAAACTAGTTAAATAAACTAAAACTTTCAACAACGGATCTCTTG	k__Fungi	p__Ascomycota	c__Eurotiomycetes	o__Chaetothyriales	f__Herpotrichiellaceae	g__Cladophialophora	5.89427	0.0327931	0	0.105998	0.0143911	6.43162	0.0375026	2.79057
GTTAGGGTTTCGTCCGACGAGCCCGACCTCCCAACCCTTTGTCTATTATACCTTGTCGTTGCTTCGGCGGACCGGTCGCGACCAACTGGTCGTGGCCGCCGGGGCCCATCCCTGGAAAGCGTCCGCCGACGGCCCAACCACAAACTCTTGTACCAAACCATGTCGTCTGAATTTACTTGATTAAAATCAAAAACA	k__Fungi	p__Ascomycota	c__Eurotiomycetes	o__Chaetothyriales	f__Trichomeriaceae	g__Knufia	3.56442	0.074216	0.25779	0.725682	0.0719554	3.08219	1.28155	1.54836
GTTGCAAAACTCCCTAAACCATTGTGAACCTACCCCTAAACAGTTGCTTCGGCGGGCGGCCCTCCCACTCGTGGGGCGGCCGCATGCCCGCCGGAGGTACCTAAACTCTTGTTTACCACAGGCCTCTCTGAGTATCGTACTTAATAAGTCAAAACTTTCAACAACGGATCTCTTGGTTCTGGCATCGATGAAGAA	k__Fungi	p__Ascomycota	c__Sordariomycetes	o__Sordariales	f__Lasiosphaeriaceae	g__Cladorrhinum	0.101298	0.728352	7.05276	1.96641	2.24141	0	3.31575	0.110418
TTCGCGCTCCGGCGTGATGCGTATACCCTGCACTTTGAGCACCTTTTATACTCCCCCCGGCGGGGCAACCCGCCGGACGGGACAACCACAAAACCCTTTGCATTAGAAATCATGTCAGTACAAAACAAAATAAATTAAAACTTTCAACAATGGATCTCTTGGCTCTGGCATCGATGAAGAACGCAGCGCTGTCTC	k__Fungi	p__Ascomycota	c__Dothideomycetes	o__Pleosporales	f__Torulaceae	g__Dendryphion	0.358763	0.631699	0.492882	0.943114	0.464112	0	1.9954	0.25095
ATATTAGCGCATCTCTTCGGAGAGCGTGACCTCCACTTTCTAACTCTGTGCATTTATTTGGCGGGAAACTATGTAGATCAGTAGTAATACTCGAACTACATGTTTCCTGCGGCTCATTTTATAACACTAGTTAAAGTATGTAACGAAATATCGAAACAAAAAAAAACTTTCAACAACGGATCTCTTGGCTTGCTC	k__Fungi	p__Basidiomycota	c__Microbotryomycetes	o__Leucosporidiales	f__Leucosporidiaceae	g__Leucosporidium	0.105519	0.0327931	0	0.40225	0.172693	0.032305	0.0426754	5.33897
GTTTACAACTCCCAAACCCCTGTGAACATACCTATACGTTGCCTCGGCGGATCAGCCCGCGCCCTGTAAAAAGGGACGGCCCGCCCGAGGACCCTAAACTCTGTTTTTAGTGGAACTTCTGAGTAAAACAAACAAATAAATCAAAACTTTCAACAACGGATCTCTTGGTTCTGGCATCGATGAAGAACGCAGCGC	k__Fungi	p__Ascomycota	c__Sordariomycetes	o__Hypocreales	f__Nectriaceae	g__Gibberella	0.495938	1.26167	4.17004	0.343815	1.74852	0.232008	1.31776	0.447947
AAGATAATCTTTCAACACTGAAAGATCTTACCTTTGTGCTGGCTTTGACAGTTTTGTACTTTTGGGGCTTTAAAATGGTTCAGTAGTTAAAGGAGGGAGCAATCCCTTTTTTTCATGCTACTGGGTCGGCCCCAAATAATCATATCATCCTTAAAAATTTTTTCTGATAAATTAACACATGATTTTAATAATCTG	k__Fungi	p__Mucoromycota	c__Umbelopsidomycetes	o__Umbelopsidales	f__Umbelopsidaceae	g__Umbelopsis	2.45014	0.0897496	0.0162132	0.0353328	0.0251844	4.0249	0.067246	2.05528
TTGTGCGAGGCGGTCCCCTGGTACTGCCAGGGTGGCCGCTTAGACACCAATACCCTCTGTATATCTACCGCGTTGCTTTGGTGGGACGGCAGCCATCAGCCCTGCTGAGAAGCTGTCCGCAGGGCCTCCCAATGCCCCGCGAGTGCCCGCCAGAGAACCATCAAACACATGTTAAACCGTGATGTCTGAGCTTTA	k__Fungi	p__Ascomycota	c__Dothideomycetes	o__Minutisphaerales	f__Minutisphaeraceae	g__Minutisphaera	0	0	0	0	0	0	2.77907	0.81308
GCGAGAATTCTCTGAATTCAACCTCCCACCCGTGTTTATTGTACCTTGTTGCTTCGGCGGGCCCGCCTCACGGCCGCCGGGGGGCATCTGCCCCCGGGCCCGCGCCCGCCGAAGACACCTTGAACTCTGTATGAAAATTGCAGTCTGAGTCTAAATATAAATTATTTAAAACTTTCAACAACGGATCTCTTGGTT	k__Fungi	p__Ascomycota	c__Eurotiomycetes	o__Eurotiales	f__Aspergillaceae	g__Penicillium	4.69347	1.32553	0.935504	6.1085	0.40295	1.86341	6.28233	6.24867
GTTCATGCCCTTACGGGTAGATCTCCCACCCTTGAATAACATACATTGTTGCTTTGGCGGACGCTTCGGCAGCCGCCAGAGGACCCTAAACTCTTGTTTACAGTGTCGTCTGAGTACTATATAATAGTTAAAACTTTCAACAACGGATCTCTTGGTTCTGGCATCGATGAAGAACGCAGCGCTGTCTCTTATACA	k__Fungi	p__Ascomycota	c__Leotiomycetes	o__Helotiales	f__Helotiales_fam_Incertae_sedis	g__Mycoarthris	0.0823045	0.0276153	0	0.243253	0.0611621	0.00293681	0.140958	2.45681
GAGTTTGTAGACTTCGGTCTGCTACCTCTTACCCATGTCTTTTGAGTACCTTCGTTTCCTCGGCGGGTCCGCCCGCCGATTGGACAACATTCAAACCCTTTGCAGTTGCAATCAGCGTCTGAAAAAACATAATAGTTACAACTTTCAACAACGGATCTCTTGGTTCTGGCATCGATGAAGAACGCAGCGCTGTCT	k__Fungi	p__Ascomycota	c__Dothideomycetes	o__Pleosporales	f__Didymellaceae	g__Epicoccum	0.310225	0.288234	0.050261	0.542223	0.921029	0.217324	0.0155183	1.37772
GTCTAACAAACTCCCAAACCCCTGTGAACATACCTACTGTTGCTTCGGCGGGACCGCCCCGGGCGCCTTCGCGGTGCCCCGGAACCAGGCGCCCGCCGGGGACATCAAACTCTTGATTGTTATAGTGGCATTCTCTGAGTAAAACATACAAATAAGTCAAAACTTTCAACAACGGATCTCTTGGCTCTGGCATCG	k__Fungi	p__Ascomycota	c__Sordariomycetes	o__Hypocreales	f__Hypocreales_fam_Incertae_sedis	g__Acremonium	1.60388	3.60897	2.97513	1.64026	2.39252	0.0205577	0.98024	0.134259
ATTTAGATGGCCTTTGCTAGTTTTCTAGCGAATGGTTCATTCTTTTTTACTGTGAACTGTTTTAATTTTTCAGCGTCTGAGGAATGTCTTTTAGCCATAGGGATAGGCTACTAGAATGTTAACCGAGCTGAAAGTCAGGCTTAGGCCTGGTATCCTATTAATTATTTACCAAAAGAATTCAGTATTATAATTGTA	k__Fungi	p__Mucoromycota	c__Mucoromycetes	o__Mucorales	f__Mucoraceae	g__Mucor	0.358763	0.345191	0.0810662	0.240535	6.18097	1.07487	0.430633	0.508175
TTCGGGGCGCTTCGGCGCTCCTTATACACCCACCCTCTGCCTACGTGTACCTCTATAGCTTCCTCGGCGGGCTCGCCCGCCGCCAGGAACCCACGAAACCCCTTGCATTATACGCGAAAACTTCTGATAACAAACCTAAATTATCACAACTTTCAACAATGGATCTCTTGGTTCTGGCATCGATGAAGAACGCAG	k__Fungi	p__Ascomycota	c__Dothideomycetes	o__Pleosporales	f__Periconiaceae	g__Periconia	0.417854	1.29446	0.593404	0.591145	0.654794	0.0161525	0.497879	0.202015
GTTATCCAACTCCCAAACCCCTGTGAACATACCTATGTTGCTTCGGCGGGCCGTCCCGCGGCGCGCCCACGTGGCGTGACCCGGACCCAGGCGCCCGCCGGGGAACCAAACTCTTGTCTTCGAGTGTCTCCTCTGAGTGGCATAAGCAAAAATAAACAAAACTTTCAGCAACGGATCTCTTGGTTCTGGCATCGA	k__Fungi	p__Ascomycota	c__Sordariomycetes	o__Hypocreales	f__Hypocreales_fam_Incertae_sedis	g__Emericellopsis	0.403081	1.24269	0.201044	0.660452	1.10811	0.0308366	0.725481	0.0514448
GTACTATAACTCATAACCCTTTGTGAACCTTCATACCTGTTGCTTCGGCGGCGCGCCTCTCGGGGCGTGCCCGCCGGCATTATCAGAATCTCTGTTCGAACCCGACGATACTTCTGAGTGTTCTAAGCGAACTGTTAAAACTTTCAACAACGGATCTCTTGGCTCCAGCATCGATGAAGAACGCAGCGCTGTCTC	k__Fungi	p__Ascomycota	c__Sordariomycetes	o__Glomerellales	f__Plectosphaerellaceae	g__Verticillium	0.22792	0.0966534	1.39596	0.403609	0.377766	0	1.03067	0.117947
TGACCCCGGTCTAACCACCGGGATGTTCATAACCCTTTGTTGTCCGACTCTGTTGCCTCCGGGGCGACCCTGCCTTCGGGCGGGGGCTCCGGGTGGACACTTCAAACTCTTGCGTAACTTTGCAGTCTGAGTAAACTTAATTAATAAATTAAAACTTTTAACAACGGATCTCTTGGTTCTGGCATCGATGAAGAA	k__Fungi	p__Ascomycota	c__Dothideomycetes	o__Capnodiales	f__Cladosporiaceae	g__Cladosporium	0.381977	0.419407	0.363176	0.920012	0.550459	1.28192	0.193979	0.545817
GTTTTTAACTCTCCAAACCATGTGAACTTACCACTGTTGCCTCGGTGGTCGGTGCTGGAAACAGTGCTGCCACCGGTGGACTACTAAACTCTTGTTAATTTTTGTCAAATCTGAATCAAAACTAAGAAATAAGTTAAAACTTTCAACAACGGATCTCTTGGTTCTGGCATCGATGAAGAACGCAGCGCTGTCTCT	k__Fungi	p__Ascomycota	c__Sordariomycetes	o__Xylariales	f__Microdochiaceae	g__Microdochium	0.244803	1.50158	1.07169	0.604735	1.00378	0.0161525	0.455204	0.518213
GTTGCAAAACTCCCAAACCATTGTGAACATACCTTCAACGTTGCTTCGGCGGGTTGGCCCCGGTCTCCGGGGTCCCCGGCCCTACTCGGGCGCCCGCCGGAGGTATCTAACTCTTGAACTTTTATGGCCTCTCTGAGTCTTTGTACTTAATAAGTCAAAACTTTCAACAACGGATCTCTTGGTTCTGGCATCGAT	k__Fungi	p__Ascomycota	c__Sordariomycetes	o__Sordariales	f__Chaetomiaceae	g__Humicola	0.601456	0.757693	0.658257	0.695785	2.61918	0.23054	0.663408	0.247186
GTTTACAACTCCCAAACCATTGTGAATCTTACCTTTTCGTTGCTTCGGCGGGATCGCCCCGGGCGCTTCGGTGCCCCGGATTCAGGCGCCCGCCGAGGGACCCAAACTCTTGTATTATAGTGGATTTCTGAGTGGATTACACAAATAATCAAAACTTTCAACAACGGATCTCTTGGTTCTGGCATCGATGAAGAA	k__Fungi	p__Ascomycota	c__Sordariomycetes	o__Hypocreales	f__Bionectriaceae	g__Clonostachys	0.145616	1.26858	1.1252	0.278586	1.38154	0.277529	1.10568	2.00008
TTAAATCGAGCGTGTCTTCATTGACCGCTCACCCTTCTCACCATCCACATACACCTGTGCACTGTTTAGCCTGAGCCGGTTTTCCGGTCCAGGTTATCATTTCATACAAACTCTAGTCTTATGAATGTAAACGTTTTAATAACATAATAAAACTTTCAACAACGGATCTCTTGGTTCTCGCATCGATGAAGAACG	k__Fungi	p__Basidiomycota	c__Tremellomycetes	o__Cystofilobasidiales	f__Cystofilobasidiaceae	g__Guehomyces	0.996096	0.20884	0.197801	0.290816	0.863465	0.105725	1.68503	0.130494
AATATGAAGGCGGGCTGGAACCTCTCGGGGTTACAGCCTTGCTGAATTATTCACCCTTGTCTTTTGCGTACTTCTTGTTTCCTTGGTGGGTTCGCCCACCACTAGGACAAACATAAACCTTTTGTAATTGCAATCAGCGTCAGTAACAAATTAATAATTACAACTTTCAACAACGGATCTCTTGGTTCTGGCATC	k__Fungi	p__Ascomycota	c__Dothideomycetes	o__Pleosporales	f__Pleosporaceae	g__Alternaria	0.206817	0.0690381	0.0924154	0.693067	0.151106	0.292213	0.0193979	0.962395
GAAATTCGCCCTCACGGGTGACTCTCCAACCCTATGTTATCATACTTTTGTTGCTTTGGCGAACCGCTTCGTGCCACCGACCTCGGTCGGTGAGCGTTCGCCAGAGGACTTAAACTCTTGAATTTATTATTGTCTGAGTACTATATAATAGTTAAAACTTTCAACAACGGATCTCTTGGTTCTGGCATCGATGAA	k__Fungi	p__Ascomycota	c__Leotiomycetes	o__Helotiales	f__Helotiales_fam_Incertae_sedis	g__Chalara	0	0	0	0.0149485	2.71632	0.0851676	0.557366	0.747832
GTTTACAACTCCCAAACCCAATGTGAACGTTACCAAACTGTTGCCTCGGCGGGGTCACGCCCCGGGTGCGTAAAAGCCCCGGAACCAGGCGCCCGCCGGAGGAACCAACCAAACTCTTTCTGTAGTCCCCTCGCGGACGTATTTCTTACAGCTCTGAGCAAAAATTCAAAATGAATCAAAACTTTCAACAACGGA	k__Fungi	p__Ascomycota	c__Sordariomycetes	o__Hypocreales	f__Hypocreaceae	g__Trichoderma	0.441068	0.14498	0.0697169	0.358764	0.0611621	0.441991	0.880664	1.0565
ATTGAGCTGGCTTCGGCCGCTCTGATCTATACACACCTGTGAACTGTTGGCCTTCGGGTCTTTAAATACAACTGTGACGAACGTAAATTATTATAACAAATAAAACTTTTAACAACGGATCTCTTGGCTCTCGCATCGATGAAGAACGCAGCGCTGTCTCTTATACACATCTCCGAGCCCACGAGACACTCGCTA	k__Fungi	p__Basidiomycota	c__Tremellomycetes	o__Holtermanniales	f__Holtermanniales_fam_Incertae_sedis	g__Holtermanniella	0.240582	0.595454	0.168618	0.365559	0.205073	0.0939781	0.162942	1.78175
GTGACCACTGTGTCGTGGCTCTGCCAACCCCGCGAACCTTATACAAACACGTTGCCTCGGCGGGCCTCCCGCCGCAGGCCCCATCCACAAACGCTCTGAAAAGCTCCGCGCTCCTTCTGAACTAGAAACTTTAAACGAGTAAAAACTTTTGGCAACGGATCTCTTGGCTCTGGCATCGATGAAGAACGCAGCGCT	k__Fungi	p__Ascomycota	c__Sordariomycetes	o__Melanosporales	f__Melanosporaceae	g__Melanospora	0.687981	0.124269	0.894971	0.462044	0.0395755	0.233477	0.128026	0.690114
ATGCAGATTCCTGTCGAGCTTGCTCACGGGATTTCAATCATATCCATAACACCTGTGCACTTGTTGGATGGTATAACAGAGCCCTAGTGGTGAAGTTTTCCATCTAATTTACACTAAACAATCCTGTAACAAATGTAGTCTTATTATAACATAATAAAACTTTCAACAACGGATCTCTTGGCTCTCGCATCGATG	k__Fungi	p__Basidiomycota	c__Tremellomycetes	o__Filobasidiales	f__Filobasidiaceae	g__Naganishia	0.367205	0.074216	0.00324265	0.175305	0.0395755	0.195298	0.658235	0.55962
AGTGTCACCACTCCCAACCCACTGTTTACCTACCCGTCCACCGTGCTTCGGCAGGCAGTCCTGTGGGACAGGGCCTCGCCCCCGCGAGGGGGTGCCTGCCGCTGGCCAACCAAAAATTCTAGCTGTTTTTGTACCATCTGAGTCTTCCACAAATAAACAAAACTTTCAACAACGGATCTCTTGGTTCTGGCATCG	k__Fungi	p__Ascomycota	c__Sordariomycetes	o__Myrmecridiales	f__Myrmecridiaceae	g__Myrmecridium	0.249024	0.674848	0.2205	0.347892	0.949811	0.00734204	0.403476	0.0288593
TTCAAAACAGGGTGCGTCGCGGCCCCCGAGGTGCGGAAACAAGCCTCGAGCGGTTTGGGGTCCTCCCCTTCACGCGCGCACGACTGCCATCCTTACTTTACGAGCACCTTCTGTTCTCCCTCGGCGGGGCAACCTGCCGTTGGAACCGAATAAACTCTTTTTGCATCTAGCATTACCTGTTCCGAAACAAACAAT	k__Fungi	p__Ascomycota	c__Dothideomycetes	o__Pleosporales	f__Didymosphaeriaceae	g__Pseudopithomyces	0.388309	0.182951	0.0113493	0.341097	0.266235	0.155651	0.128026	0.388973
GTTTACAACTCCCAAACCCCTGTGAACATACCTATTTGTTGCCTCGGCGGTGCCTGTTCCGACAGCCCGCCAGAGGACCCCAAACCCTGATTACATTTAAGAAGTCTTCTGAGTAAACCGATTAAATAAATCAAAACTTTCAACAACGGATCTCTTGGTTCTGGCATCGATGAAGAACGCAGCGCTGTCTCTTAT	k__Fungi	p__Ascomycota	c__Sordariomycetes	o__Hypocreales	f__Nectriaceae	g__Ilyonectria	0.189934	0.697285	0.869029	0.202484	0.521677	0	0.465549	0.00376426
GAGTTGCAGGCTTTTGTCTGCCATCTCTTACCCATGTCTTTTGCGTACTACACGTTTCCTCGGCAGGTCCGCCTGCCGTTAGGACCACATTAAACCATTTGCAGTTGCAGTCAGCGTCTGAAAAACTTAATAATTACAACTTTTAACAACGGATCTCTTGGTTCTGGCATCGATGAAGAACGCAGCGCTGTCTCT	k__Fungi	p__Ascomycota	c__Dothideomycetes	o__Pleosporales	f__Didymellaceae	g__Neoascochyta	0.156168	0.303768	0.0907941	0.520479	2.33135	0.0220261	0.0452617	0.661255
GGGGCTTCGGCCCCGTCGAGATAACACCCTTGCCTTTATGAGTACCTTGGTTCCCTCCCCCGACCTCCGGGGAGCGGGAGGGACCTCTTTGTTTCCCCGCGTAGCTCGCTACCGGGGACCGCAAAACACGCTGTAATCACCTGTAACCGTCTGATAAAACAAACAAAAAATCAAAACTTTCAACAACGGATCTCT	k__Fungi	p__Ascomycota	c__Dothideomycetes	o__Pleosporales	f__Sporormiaceae	g__Preussia	0.0295452	0.966534	0.118357	0.029897	2.65156	0.00881044	0.0569005	0.0125475
ATTCTGAGTAGGCTCTGCCTCTCACCCTTCATATCCATAAACACCTGTGCACAGTCGGACCCTTGAGTCTTTCGGGACTCCCGGTGTCTTGACGATCTTATCAAACAACAATGTAACCAATGTAATCATTATTATAACATAATAAAACTTTTAACAACGGATCTCTTGGCTCTCGCATCGATGAAGAACGCAGCG	k__Fungi	p__Basidiomycota	c__Tremellomycetes	o__Filobasidiales	f__Filobasidiaceae	g__Goffeauzyma	0.120291	0.0880236	0.103765	0.0203843	0.309408	0.314239	1.04231	0.0426616
GTCGCAATACTCCGTAAACCATTGTGAACGTTACCTAACCGTTGCTTCGGCGGGCGGCGCCCGGGCCCTCGCGGCCCGCGGCGCCCCCCGGCCCCTGCGGGCGCCCGCCGGAGGTAGACCAAACTCTTGAATTACATGGCCTCTCTGAGTCTTCTGTACTGAATAAGTCAAAACTTTCAACAACGGATCTCTTGG	k__Fungi	p__Ascomycota	c__Sordariomycetes	o__Sordariales	f__Sordariales_fam_Incertae_sedis	g__Staphylotrichum	0.11185	0.776679	0.154026	0.104639	0.233855	0	0.506932	0.0690114
AACAGCGGACTTCGGTCTTTGCTGCACCCTTGTCTTTTGCGCACCGAATTGTTTCCTCGGCGGGCTTGCCTGCCGGTTGGACATTATCAAAACCTTTTTGTAGTTGCAATCAGCGTCAGAAAAATCATAATTATTACAACTTTCAACAACGGATCTCTTGGTTCTGGCATCGATGAAGAACGCAGCGCTGTCTCT	k__Fungi	p__Ascomycota	c__Dothideomycetes	o__Pleosporales	f__Cucurbitariaceae	g__Pyrenochaetopsis	0.204706	0.274427	1.13168	0.0231022	0.892247	0.0102789	0.203031	0
AGGGCTTCTGTCCTGTCGAGATAGCGTCCTTGCCTATTTTTTGGAGTACCTTTCGTTTCCTCAGCAGGCTTGCCTGCTACTGGGGACCCTCTAAACTCTTTGTAAATACAGCATCTGTCTGAATAAACAAACAAAAAATCAAAACTTTCAACAATGGATCTCTTGGTTCTGGCATCGATGAAGAACGCAGCGCTG	k__Fungi	p__Ascomycota	c__Dothideomycetes	o__Pleosporales	f__Lophiostomataceae	g__Lophiostoma	0.0274348	0	0	0.0122306	0.0323799	0	1.3113	0.104144
GTTCGTGCCCTCACGGGTAGATCTCCCCACCCTTGTGTATCTCCGTATTCTTGTTGCTTTGGCAGGCCGCTGGGCTTCGGCCTGGCCACCGGCTCCTGGGGCTGGTGCGCGCCTGCCAGAGGACCTCTCAAACTCGGTTTGTTACTGTCGTCTGAGTACTATAACAATCGTTAAAACTTTCAACAACGGATCTCT	k__Fungi	p__Ascomycota	c__Leotiomycetes	o__Helotiales	f__Helotiaceae	g__Scytalidium	0.403081	0.0345191	0.0437757	0.115511	0.0215866	0.211451	0.221136	0.420342
GTTCATGCCCTAGCGGGTAGATCTCCCACCCACTGTTATTGTTACTGTCGTTGCTTTGGCGGGCCGCCGGGCCCAGCTCGGCCGCCGGCTCCGGCTGGCGCGCGCCCGCCAGAGGCCTTCAAACTCTGAATGTTAGTGTCGTCTGAGTACTATACAATAGTTAAAACTTTCAACAACGGATCTCTTGGTTCTGGC	k__Fungi	p__Ascomycota	c__Leotiomycetes	o__Helotiales	f__Myxotrichaceae	g__Oidiodendron	0.0105519	0	0.0308051	0.0679477	0.0611621	0.00587363	1.1212	0.00878327
GTTGCAAAACTCCCAAACCCATTGTGAACCAATACCACTGTTGCTTCGGCGGACACGCCCCGGGCGCACCTCCTCACGGGGGCGTGCCCCGGAACCAGGCGCCCGCCGGGGGACCGAAACCTCTGTATTTACCATTTGAGTACTCTGAGTGTGATTTACAAAATCAAAATTAAAACTTTCAACAACGGATCTCTT	k__Fungi	p__Ascomycota	c__Sordariomycetes	o__Hypocreales	f__Bionectriaceae	g__Gliomastix	0.0590904	0.812924	0.308051	0.0271791	0.417341	0.114536	0.0724188	0.0125475
GTGCAGGTCTGCCCCCGGGCAGGCCTAACCTCCCACCCGTGAATACCTGACCAACGTTGCTTCGGCGGTGCGCCCCCCCGGGGGTAGCCGCCGGAGACCACACCGAACCTCCTGTCTTTAGTGTTGTCTGAGCTTGATAGCAAACCTATTAAAACTTTCAACAATGGATCTCTTGGTTCCGGCATCGATGAAGAA	k__Fungi	p__Ascomycota	c__Eurotiomycetes	o__Eurotiales	f__Aspergillaceae	g__Aspergillus	0	1.2634	0.0616103	0.0394097	1.66577	0.356823	0.0607801	0.0388973
GTTTACAACTCCCAAACCCCTGTGAACATACCTATCGTTGCTTCGGCGGACCACCCCAACCCCTTCGGGGCGCGGGGCCCGCCAGAGGACACCCAAAATTCAAATGTATTTTGCCTTTACAAATTTATTCTGAGTGGAATTTTTAAATAAATCAAAACTTTCAACAACGGATCTCTTGGCTCTGGCATCGATGAA	k__Fungi	p__Ascomycota	c__Sordariomycetes	o__Hypocreales	f__Nectriaceae	g__Cylindrocarpon	0	0.148432	0.953338	0.00543582	0.230257	0	0.178461	0
AATACGCCTGGTAAAAGTGTGAAAACGCTGGATCCAGTGCTGTATACAACCACCTGTTTACCTTTACCTGTTGCTTCCGTGGAATTACGGGTGCTCTTCCTGTTCGCAGGCTCGAGTTACCTTCCACGGGTGTATTTAAAAAATTGTTTTGTATTATTGTCTGATTTAAAATTTTAATAAAAGTTAAAACTTTCA	k__Fungi	p__Ascomycota	c__Pezizomycetes	o__Pezizales	f__Ascobolaceae	g__Ascobolus	0	0.0155336	0.201044	0.433506	0.219464	0	0.278036	0.365133
ATTTGCAACGGGGGCGCTCGGTCGGGCCCGCACCGGTGGCGACGCCGTGCTGCGGCCTGCCTGGCGCCCTCTTCCAAACCCAAACCCCTGTGAACCTTTGGGAGGGTGCGACGCGTTGCGAAGCGCCCTCTCGTTTCTGTAACCAACTCTGATGTCTATTTGAATGTGCGAATCGGGGCAGCCCCGATGTCGAAT	k__Fungi	p__Basidiomycota	c__Agaricomycetes	o__Trechisporales	f__Hydnodontaceae	g__Trechispora	0.0126622	0	0.0178346	0.00135895	0	0.320113	0.369853	0.337528
ATATGCAAGCGGGCTGGGATCCCCGGGAGGGCGTCTATTCTGCCGTTTCCGCCGCATCTGCGGTGCTGAAGCGACAGGGCGGGCGTCTTTTCGGCCAGCCTGACTCCATATTCACCCATGTCTTTTGCGTACTACTTGTTTCCTTGGTGGGTTCGCCCACCAACAGGACCATTTAAACCTTTTTGTAATTGCAAT	k__Fungi	p__Ascomycota	c__Dothideomycetes	o__Pleosporales	f__Pleosporaceae	g__Drechslera	0.0400971	0	0	0.478352	0	0	0.534089	0.0301141
AAGCCGCGCCGGCCGCAACGCCGGCGCCTTCGCCCAACCCTTTGTGAATCGCGCCCGATTTCCCCGGGGGGACCGCCTGCCCTGCGCGCGCGGCCCCCCGGCGGACCCCTCCAACTCGTGTTGTACCTGCCGTCCGAGTCTTATGAGAAATCAAACAAAAACTTTCAACAACGGATCTCTTGGTTCTGGCATCGA	k__Fungi	p__Ascomycota	c__Dothideomycetes	o__Capnodiales	f__Dissoconiaceae	g__Dissoconium	0	0.0569565	0	0.0380507	0	0	0	0.770418
ATTTTGGAGTTCTACTGTGCCTGCCGTTCATTTGGATGTGTGCACGTAGTCTCTATAAATCCTTATCAACACCTGTGCACCTTTAAAAAGGGGGAAACTGATTAAGCTTTTTACGGGCTTATGAGGAATAACCTTTTTTCTTATACAAACTCTTAATGTCTATTAGAATGTTCTCTGGCCGCAAGGCTATAAAAT	k__Fungi	p__Basidiomycota	c__Agaricomycetes	o__Cantharellales	f__Cantharellales_fam_Incertae_sedis	g__Minimedusa	0.0527593	0	0.0956581	0.642785	0.107933	0	0.402183	0.452966
GTATTGAAGTCCACGGGGTCAGGCTTTCCGAAAGGAGGGTGGGGGGATGTTTGGTTCCCCCTGCTTGGGCAGACTGGAGAGCATGATGCAACGTCACTGTTGAACAACATCTTGTTTGGCCTCTGCTGATCGAGCCTGTCACCTGAATTCTACTACCCTTGCTTTTTGCGCACCCATTGTTTCCTCGGCAGGCTT	k__Fungi	p__Ascomycota	c__Dothideomycetes	o__Pleosporales	f__Leptosphaeriaceae	g__Plenodomus	0.960219	0.0224374	0	0.669964	0.0143911	0.0234945	0.503052	0.767908
AAACGCCCTCCGGGGCTCTCTTTATTCACACACCCCTGTGCACTTTGGCCACCTGCCGCGCTTAACTGCGTTAGTAGGTGTGTCTCTTTATTTATACCCATATACACAAGTCATTGAATGTAAAATCGTTATAAACTAATATAACTTTCAACAACGGATCTCTTGGTTCTCGCATCGATGAAGAACGCAGCGCTG	k__Fungi	p__Basidiomycota	c__Tremellomycetes	o__Cystofilobasidiales	f__Cystofilobasidiaceae	g__Cystofilobasidium	0	1.6828	0.0113493	0.286739	0	0.0411154	0.0362094	0.0163118
GTAAGGGTGCTCAGCGCCCGACCTCCAACCCTTTGTTGTTAAAACTACCTTGTTGCTTTGGCGGGACCGCTCGGTCTCGAGCCGCTGGGGATTCGTCCCAGGCGAGCGCCCGCCAGAGTTAAACCAAACTCTTGTTATTTAACCGGTCGTCTGAGTTAAAATTTTGAATAAATCAAAACTTTCAACAACGGATCT	k__Fungi	p__Ascomycota	c__Dothideomycetes	o__Dothideales	f__Aureobasidiaceae	g__Aureobasidium	0.0422074	0.0138076	0.0259412	0.45525	0	0.0528627	0	0.248441
AAGTCAAGTCGGGGGCTGTAAAGCTCTCGTCTACACCCATGTCTTTTGCGTACTCTTGTTTCCTCGGTGGCGCAAGCTGCCGATTGGACAAACCAAAACCTTTTTTGTAATTGCAATCAGCGTCTGAAAATAATCTAATTATTTACAACTTTCAACAACGGATCTCTTGGTTCTGGCATCGATGAAGAACGCAGC	k__Fungi	p__Ascomycota	c__Dothideomycetes	o__Pleosporales	f__Phaeosphaeriaceae	g__Setophoma	0.147726	0.296864	0.152404	0.293534	0.0827487	0	0.448738	0.0903422
GTTTCGGACCTCGCGTCCACTCACCCGCCCTCTGTCATATACATCCATATCATTTCGGCCCCTGGCTCTCGGGCGCCCCCACCATTTATTTGGCGGGGTACCGTTCGCTGGTCGCGGGTCGGCATTGCAAACCCACGCGGAATACTGAAGTCTGATACAATTTTTTAAACGAAATTAAAACTTTCAACAACGGAT	k__Fungi	p__Ascomycota	c__Dothideomycetes	o__Venturiales	f__Sympoventuriaceae	g__Pseudosigmoidea	0.232141	0.0155336	0	0.0652298	0	0.140967	0.0517277	0.370152
TTAAATCGAGAGCGTCTTAATTGACCTCTCACCCTTCACATCCACATACACCCTGTGAATCGTTTGGCTTTTCATTAATAGAGCGCAAGCTCGACAAGTGAAAAGTCATCATTTATACATACCCCAGTCTTATGAATGTAACAGTTTTAATAAACATAATAAAACTTTTAACAACGGATCTCTTGGTTCTCGCAT	k__Fungi	p__Basidiomycota	c__Tremellomycetes	o__Cystofilobasidiales	f__Cystofilobasidiales_fam_Incertae_sedis	g__Mrakiella	0.0295452	0.184677	0.0145919	0.250048	0.0323799	0.0234945	0	0.537034
AAGGATACCTTCGGGTATACCCCATCCGTGTCTACATACTCTTGTTGCTTTGGCAGGCCGTGGTCTCCCACTGTGGGCTCTGCCTGCATGTGCCTGCCAGAGGACCAAACTCTGAATGTTAGTGATGTCTGAGTACTATATAATAGTTAAAACTTTCAACAACGGATCTCTTGGTTCTGGCATCGATGAAGAACG	k__Fungi	p__Ascomycota	c__Leotiomycetes	o__Helotiales	f__Helotiales_fam_Incertae_sedis	g__Acidomelania	0.0928564	0.0293412	0	0.0462044	0.0287822	0.656378	0.0155183	0.154335
TTCGGTCATTGGTTTTTATTCAAAAACCTTTGGCTTTAAATCATCCACAGTGTGGGAAATGTCTTCTAACGCTTGTGCCTGGTTCAGTCTAGTGCTGCCACTTGAGTTTACTCTTGGGTCAAGGGACCTTTGGGTAGTTTGTTCATTCGTGAACAACCTCTTGTAACGGGGATAAGATTAATTTTATTATACTAA	k__Fungi	p__Mucoromycota	c__Mucoromycetes	o__Mucorales	f__Cunninghamellaceae	g__Cunninghamella	0	0.0120817	0	0	0.0359777	0	0.879371	0
AGTACAGGCCCTCTTGTAGGGCTACACTTCCACCCTTTGTTTACCATACTATGTTGCTTTGGCGAGACGTCTTCGGACCACCGGCCCTTGGGCTGGTGCGCGCTCGCCAGAGAAAACCCAAACCCAAACCATTTTAAGTGTCGTCTGAAAAACAAGTTTAATTATTAAAACTTTCAACAACGGATCTCTTGGCTC	k__Fungi	p__Ascomycota	c__Leotiomycetes	o__Helotiales	f__Helotiaceae	g__Articulospora	0.156168	1.61894	0.050261	0.710733	0.428135	0.19383	0.0193979	0.107909
CGCCCCGTTTTTATCGCAAGATAACAAATGGGTTCAATACCCAAAACCGTGTCTACCTATCATTGTTGCTTTGGCAGGCCGCCTTCGGGCGTCGGCTTCGGCTGACCAGCGCCTGCCAGAGGCCCCAAACTCTGTGTTTAGTGATGTCTGAGTACGATAAAATATTTAAAACTTTCAACAACGGATCTCTTGGTT	k__Fungi	p__Ascomycota	c__Leotiomycetes	o__Helotiales	f__Hyaloscyphaceae	g__Hyaloscypha	0.804052	0.0690381	0	0.00679477	0	0.261376	0	0.15057
ATACATCGGGGAGCGTCTTAACTGACCTCCCCAACCCTTCACAATCCACATACACCTGTGCACTGTTTTGGCTTTTGAGCAATCGAAAGCCAATCATTTTATACAAACCCCTAGTTTAATGAATGTAACCGTTTTATATAAACAAAATAAAACTTTCAACAACGGATCTCTTGGTTCTCGCATCGATGAAGAACG	k__Fungi	p__Basidiomycota	c__Tremellomycetes	o__Cystofilobasidiales	f__Mrakiaceae	g__Itersonilia	0	1.02522	0.0178346	0.0326149	0.0179888	0	0.00387958	0.0238403
GTCTTTACAACTCATAACCCTTTGTGAACCATTATACCTAGTTGCTTCGGCGGCGCGCCTCCGGGCGTGCCCGCCGGCCAATTATAGTCTCTTAGTTGTGAATCGACGTTACATCTGAGTGTTCTAAGCGAACTGTTAAAACTTTCAACAACGGATCTCTTGGCTCCAGCATCGATGAAGAACGCAGCGCTGTCT	k__Fungi	p__Ascomycota	c__Sordariomycetes	o__Glomerellales	f__Plectosphaerellaceae	g__Acrostalagmus	0.0105519	0.312398	0.0924154	0.0217433	0	0.00440522	0.422874	0.0263498
GTTAGGGTCCTCTGGGCCCGACCTCCTACCCTTTGTCTACCTTACCTCTTGTTGCTTCGGCGGATCCGTCCCTCAAAGGGACCGCCGGGGAGCTCTGAAAAGCTCTCTGGCCCGCGTCCGTCGATGGCCTACAATTCAAACTCTTGCTTAAACGTGTCGTCTGAGTCTTAAAACCAAAATAATTAAAAACTTTCA	k__Fungi	p__Ascomycota	c__Eurotiomycetes	o__Chaetothyriales	f__Herpotrichiellaceae	g__Rhinocladiella	0.151947	0.105283	0	0.240535	0	0.0161525	0.0853507	0.155589
GTTTACAACTCCCAAACCCCTGTGAACATACCTATCGTTGCCTCGGCGGTGCCCGCTCCGGCGGCCCGCCAGAGGACCCCCAAACTCTTGTTTTATACAGTATCTTCTGAGTAACACGATTAAATAAATCAAAACTTTCAACAACGGATCTCTTGGTTCTGGCATCGATGAAGAACGCAGCGCTGTCTCTTATAC	k__Fungi	p__Ascomycota	c__Sordariomycetes	o__Hypocreales	f__Nectriaceae	g__Neonectria	0	0.103557	0.166996	0.171228	0.165497	0	0.170701	0.0752851
AAGGATACCGGGCAACCGGTAGACCCCACCCGTGTCTCTCTACTCTTGTTGCTTTGGCAGGCCGTGGCCTCCACCGCGGGCTCTGCCTGCGTGTGCCTGCCAGAGGACCAAACTCTGAATTTTAGTGATGTCTGAGTACTATATAATAGTTAAAACTTTCAACAACGGATCTCTTGGTTCTGGCATCGATGAAGA	k__Fungi	p__Ascomycota	c__Leotiomycetes	o__Helotiales	f__Helotiales_fam_Incertae_sedis	g__Acephala	0.0590904	0.036245	0	0	0	0.919223	0.0181047	0.0163118
GTTTTCAACTCCCAAACCCCTGTGAACATACCTATCGTTGCCTCGGCGGGAGAGCCCCGGGCGCTGGCGCAAGCCTCGCACCGGTACCAGGCGCCCGCCGGAGGACCCAACCATAAACTCTTTGCATTCTAGAGAATCTTCTGAGTGATTATAAGCAATAAATTAAAACTTTCAACAACGGATCTCTTGGTTCTG	k__Fungi	p__Ascomycota	c__Sordariomycetes	o__Hypocreales	f__Nectriaceae	g__Volutella	0.0949668	0.262345	0.0648529	0.110075	0.27343	0	0.208204	0.0025095
ATTTGTCTTCGGACATTCTCTCATACACTTGTGAACTTACACTGTTGCTTGGTGGAGATGCGGTCTAGAAATGGATGCGCGCCACCGAGATTTTTTCACCCATTTTTATGTCTGAACAAAACAAAAAACAAAACAAAACTTTCAACAATGGATCTCTTGGCTCTGGCATCGATGAAGAACGCAGCGCTGTCTCTT	k__Fungi	p__Ascomycota	c__Taphrinomycetes	o__Taphrinales	f__Protomycetaceae	g__Protomyces	0.215258	0.0103557	0.0145919	0.293534	0.0179888	0.0528627	0.0219843	0.0577186
GTTTACAACTCCCAAACCCTTATGTGAACCGTACCTATCGTTGCTTCGGCGGGAACGCCCCGGCGCCCTGCGCCCGGATCCAGGCGCCCGCCGGAGACCCCAAACTCTTGTGTTTTTTTCAGTATTCTCTGAGTGGCAAACGCAAAAATAAATCAAAACTTTTAACAACGGATCTCTTGGCTCTGGCATCGATGA	k__Fungi	p__Ascomycota	c__Sordariomycetes	o__Hypocreales	f__Stachybotryaceae	g__Stachybotrys	0	0.276153	0.251305	0.0149485	0.59723	0.00734204	0.00775916	0
GTGGCGATTATTCTGTCGCAAGACGGAAGCTACCCGACCTTTTGTCATTTGAACGTCGCCTGGAGGAAGGCGAGCGTGTCTTTGGGCCGCTCGTGGACAGCCAGGGGAACCAAAACTTCGGCGGAAGAGGTAGGCATGGACCTGCCCGCCGCCGGCCGTACAACACATTCTTTTGAGAGCAACGTGAAGTCTAAA	k__Fungi	p__Ascomycota	c__Dothideomycetes	o__Venturiales	f__Sympoventuriaceae	g__Scolecobasidium	0.175161	0.0120817	0	0.101922	0	0.0411154	0.199152	0.307414
TTTTACAGTCCTGGGATGGGGGTAAAAACTCCATCCCATGCTGTTCAACCCTTTGTCTTTTGCGTACTGTATGTTTCCTCGGCGGGTTCGCCCGCCGATAGGACACTTCAAAACCTTTTGTAATTGCAATCAGCGTCAGAAAAACTATAATAGTTACAACTTTCAACAACGGATCTCTTGGTTCTGGCATCGATG	k__Fungi	p__Ascomycota	c__Dothideomycetes	o__Pleosporales	f__Coniothyriaceae	g__Coniothyrium	0.0274348	0.407325	0.11025	0.0448455	0.0575643	0	0.108628	0
GTTATACAACTCCCAAACCCACTGTGAACCTTACCTCAGTTGCCTCGGCGGGAACGCCCCGGCCGCCTGCCCCCGCGCCGGCGCCGGACCCAGGCGCCCGCCGCAGGGACCCCAAACTCTCTTGCATTACGCCCAGCGGGCGGAATTTCTTCTCTGAGTTGCACAAGCAAAAACAAATGAATCAAAACTTTCAAC	k__Fungi	p__Ascomycota	c__Sordariomycetes	o__Hypocreales	f__Ophiocordycipitaceae	g__Purpureocillium	0	0.0138076	0.0291838	0.0149485	0.277028	0.305429	0.104749	0.00501901
AGCCCCCCGAAGTGAGCATTAGGGTAACCCCCGATTGTTAGCGGAAGGGAATGGCCCATTCGTGTCTACCGACCCAGTTGCCTCGGCGGGCCGCGCCCGCAAAGGCCGGCCGGGGGGAGTCTCTCCCCTCTGTCCGCGCCCGCCGATGGACCCCATAAAATCTGATATTTTGGCTGTCTGAGCGTTAAAGCAAAT	k__Fungi	p__Ascomycota	c__Eurotiomycetes	o__Onygenales	f__Arthrodermataceae	g__Ctenomyces	0	0.0224374	0.00972794	0	0.0719554	0	0.0193979	0.348821
TCAATGCAGCAGAATTGGGACGGTTGAGTATCTCGCCCCTCAATTCTGCCTGTATTCTACCCTTGTTTCTCTCATACTATTATTTCCTCGGCAGGCTTGCCTGCCGAGTGAAACCACTTATAACCTATTTAATTTTCAATCAGCGTCTGAAAAAAATTAATAATTACAACTTTCAACAACGGATCTCTTGGTTCT	k__Fungi	p__Ascomycota	c__Dothideomycetes	o__Pleosporales	f__Phaeosphaeriaceae	g__Paraphoma	0.0316556	0.241633	0.290217	0.188895	0.179888	0.0264313	0.181047	0.010038
GTTCCCTGCCCCCCGGGGTAGGATCGCCACCCTTGATTATTTTATGAGTGTTGCTTTGGCGGGCCCCGCGGCCTGGCCGCGCCCCGGCTCCGGCGGGGGAGCGCCCGCCAGAGGATCGTACCAACCTGAGTATTAGTGTCGTCTGAGTACTATACAATAGTTAAAACTTTCAACAACGGATCTCTTGGTTCTGGC	k__Fungi	p__Ascomycota	c__Leotiomycetes	o__Helotiales	f__Helotiaceae	g__Tricladium	0.0253245	0.0276153	0.108629	0.0434865	0.0395755	0	0.0827643	0.164373
AGCAATGAGCAGTCAGCGCCCCGGGAGCAATCCTGGGGGCCACCCTCCTCGGAGGGTTTAGAGACGTCGAGCCTCTCGGAGAAGCTCGGTTCAGACCTCCACCCTTGAATAAATTACCTTTGTTGCTTTGGCAGGACGCCTCGTGCCAGCGGCTTCGGCTGTTGAGTGCCTGCCAGAGGACCACAACTCTTGTTT	k__Fungi	p__Ascomycota	c__Leotiomycetes	o__Helotiales	f__Dermateaceae	g__Helgardia	0.0379867	0.0293412	0.00486397	0.313918	0.00719554	0.0161525	0.0465549	0.0564639
TGTTAAAGCGCCTTACCTTAGGGTTTCCTCTGGGGTAAGTGATTGCTTCTACACTGTGAAAATTTGGCTGAGAGACTCAGACTGGTCATGGGTAGACCTATCTGGGGTTTGATCGATGCCACTCCTGGTTTCAGGAGCACCCTTCATAATAAACCTAGAAATTCAGTATTATAAAGTTTAATAAAAAACAACTTT	k__Fungi	p__Mucoromycota	c__Mucoromycetes	o__Mucorales	f__Rhizopodaceae	g__Rhizopus	0	0.00862977	0.0259412	0.210638	0.0107933	0.0440522	0.0129319	0.125475
ATTTAAAGCTTGGTTGAGCTGTCGCTTCGGCGTACGTGCTCGCCTCGCCGTCCATTCTCAACACCTGTGCACACTCAAGTTCTTTCTGTTCTTCCCATAGCGCTTTCTATTGCTTTGTCTCTTCATTGAGGCGGGGTAAGAAGGAGCGTGAAAGGTCGAATAGGATGAGCTGCCTTTTAACACACCCTTCTTTTA	k__Fungi	p__Basidiomycota	c__Agaricomycetes	o__Agaricales	f__Typhulaceae	g__Typhula	0.0612008	0	0	0.699861	0	0	0	0.00501901
GTTTACAAACTCCCAAACCCTTTGTGAACCTTACCTATCGTTGCTTCGGCGGGACCGCCCCGGCGCCCTCGGGCCCGGAACCAGGCGCCCGCCGGAGGCCCCAAACTCTTATGTCTTTAGTGGTTTTCTCCTCTGAGTGACACATAAACAAATAAATAAAAACTTTCAACAACGGATCTCTTGGTTCTGGCATCG	k__Fungi	p__Ascomycota	c__Sordariomycetes	o__Hypocreales	f__Stachybotryaceae	g__Myrothecium	0	0.146706	0.132949	0	1.40313	0	0.117681	0
GGGGCTCCGGCCCCGTCGAGATAGAACCCTTGCCTTTTCGAGTACCGTCCGTTTCCTCGGCAGGCCCGCCTGCCAATGGGGACCCCAAACAAACCCTTTTTGTACCTGTACCAGTCTGAACAACAAACAAAAATTAAAACTTTCAACAACGGATCTCTTGGTTCTGGCATCGATGAAGAACGCAGCGCTGTCTCT	k__Fungi	p__Ascomycota	c__Dothideomycetes	o__Pleosporales	f__Pleosporales_fam_Incertae_sedis	g__Monodictys	0.593015	0.00690381	0	0	0.093542	0	0	0
GTTTTGACTGGGTTGTAGCTGGCCTTCCGAGGCATGTGCACGCCCTGCTCATCCACTCTACACCTGTGCACTTACTGTGGGTATCAGATCGTGAAGCGTGCTCTTTTACCGGAGCTTGTGAAGCGTGTCTGTGCCTGCGTTTATCACAAACACTATAAAGTATCAGAATGTGTATTACGATGTAACGCATCTATA	k__Fungi	p__Basidiomycota	c__Agaricomycetes	o__Polyporales	f__Ganodermataceae	g__Ganoderma	0.0696423	0.037971	0.184831	0.0366918	0.0899442	0.0308366	0.0413822	0.0426616
GTTCATGCCCTCACGGGTAGATCTCCCACCCTTGAATATTATACCTTCGTTGCTTTGGCAGGCCGTGGAAACACCAGAGGCTCCGGCTGATGCGTGCCTGCCAGAGGAAACAAACTCTGTTTTTAGTGATGTCTGAGTACTATATAATAGTTAAAACTTTCAACAACGGATCTCTTGGTTCTGGCATCGATGAAG	k__Fungi	p__Ascomycota	c__Leotiomycetes	o__Helotiales	f__Hyaloscyphaceae	g__Gyoerffyella	0.0464282	0	0	0	0	0.12922	0	0.168137
ATAACTATGGTGTTGGTTGTAGCTGGCTCCTCGGAGCAATGTGCACGCCCGCCATTTTTATCTTTCCACCTGTGCACCGACTGTAGGTCTGGATACCTCTCGCCTCCCTTCTCTTAGGGAGGCGGATGCGGGGATTGCTCGCAAGGGCTCTCCTCGAACTTCCAGGCTCTACGTCTTTTTACACACCCCAATAGT	k__Fungi	p__Basidiomycota	c__Agaricomycetes	o__Agaricales	f__Psathyrellaceae	g__Coprinellus	0.00422074	0.0897496	0.261033	0.0652298	0.0791509	0.0367102	0.346576	0.0225855
ATGCCCCGTTTTTTTGAAATGGGTTCTATTCCCAAACCGTGTCTACATACCTTTGTTGCTTTGGCAGGCCGCCCTCGGGCGTCGGCTCGCGCTGACCGCGCCTGCCAGAGGACCCAAACTCTTTTGTTTAGTGATGTCTGAGTACTATATAATAGTTAAAACTTTCAACAACGGATCTCTTGGTTCTGGCATCGA	k__Fungi	p__Ascomycota	c__Leotiomycetes	o__Helotiales	f__Leotiaceae	g__Pezoloma	0.0801942	0	0	0	0	0.715114	0	0
AAACTTGAGGGGAAACTGGGCTTACGGGCTTGGTTTTTCTCTTATTTTTTACCGTGAACTGTCTTATAGCATGGCGCTAGTAGAGATGCCTGAGCCGCCATACGGGGTAGGCGGCACAGGATGATTTTAATCGAAGCCATGGTCAAGCCGACTTTTTTTCAGCTTGGTACCCCAAAAATTAATTATTCTACCAAA	k__Fungi	p__Mucoromycota	c__Mucoromycetes	o__Mucorales	f__Mucoraceae	g__Actinomucor	0	0.0431488	0.0129706	0.0394097	0.820291	0	0.0607801	0
GTTGCAAAACTCCCTAAACCATCGCGAACGTTACCCCAAACCGTTGCTTCGGCGGGCGGCCGCGGGCTCACCCCCGCGGCCCCCGGGCCCCCTCCAGGGCGCCCGCCGGAGGCTCCAACTCTTGAATTTATGGCCTCTCTGAGTCTTCTGTACTGAATAAGTCAAAACTTTCAACAACGGATCTCTTGGTTCTGG	k__Fungi	p__Ascomycota	c__Sordariomycetes	o__Sordariales	f__Chaetomiaceae	g__Chaetomidium	0.033766	0	0	0	0	0	0	0.224601
TTTTTAAAGCGAGTCGAGCGTTAAGCGAGGCTTGCGAAATATTTAAAACCCCACTCTTTTTAACCTTAAAAAATAAATCATGATACATGAATTTAAAAAAAAGATCACTTTCAACAACGGATCTCTTGGCTCTCGCATCGATGAAGAACGCAGCGCTGTCTCTTATACACATCTCCGAGCCCACGAGACCTCTCT	k__Fungi	p__Glomeromycota	c__Glomeromycetes	o__Glomerales	f__Glomeraceae	g__Funneliformis	0	0.0189855	0	0.0149485	0	0	0.885837	0
GTTCATGCCCTAACGGGTAGATCTCCACCCTTGAATACAAACTCTTGTTGCTTTGGCGAGCCGCTTCGGCTACTGGCTTCGGCTGGTGAGTGCCCGCCAGAGAACCCTAAACTTTGAATTACAGTGTCGTCTGAGTACTATATAATAGTTAAAACTTTCAACAACGGATCTCTTGGTTCTGGCATCGATGAAGAA	k__Fungi	p__Ascomycota	c__Leotiomycetes	o__Helotiales	f__Hyaloscyphaceae	g__Cistella	0.0612008	0.635151	0.214015	0.059794	0.0251844	0	0.147424	0.169392
ACTAGTCGTTCGCGTCAGGGAGACCTGGTCGCGATGTAAGCTCACTAGTCACCCTTGAATACACTACCTTTGTTGCCTTGGCGGGCCGCCTCCAGGCCAGCGGCTTAGGCTGCTGCGTGCCCGCCAGAGGACCCCAACTCTTGTTTTTAGTGATGTCTGAGTACTATATAATAGTTAAAACTTTCAACAACGGAT	k__Fungi	p__Ascomycota	c__Pezizomycotina_cls_Incertae_sedis	o__Pezizomycotina_ord_Incertae_sedis	f__Pezizomycotina_fam_Incertae_sedis	g__Hymenula	0.0358763	0.0120817	0.0178346	0.0733835	0.115129	0.0234945	0.133199	0.0564639
ATATTCTTGATGAGTTGTAGCTGGCTCTCCGGGGCATGTGCACGCTTGTCTTGACTCTATTCATCCACCTGTGCACCTTTTGTAGTCTTGGGGGTTGAAAGCAGTCGACTATCGGATGGCTACGGCTACTCCGGATGTGAGAAATGCTGAGCGCAGAGACGCATACAGCTCTTCTCAAATGACTTGCATACCCTT	k__Fungi	p__Basidiomycota	c__Agaricomycetes	o__Agaricales	f__Lycoperdaceae	g__Lycoperdon	0.0590904	0.0966534	0.199423	0.0815372	0.093542	0.0455206	0.0387958	0.0213308
TTGACCGAAAGGTCTTATCTCTATATCCCTCACCTCTGTGAACTGTGGACCTCCGGGTCTATTTAACAAACATCAGTGTAATGAACGTATATATCATTAAACAAAACAAAACTTTCAACAACGGATCTCTTGGCTCTCGCATCGATGAAGAACGCAGCGCTGTCTCTTATACACATCTCCGAGCCCACGAGACTA	k__Fungi	p__Basidiomycota	c__Tremellomycetes	o__Tremellales	f__Rhynchogastremataceae	g__Papiliotrema	0.164609	0	0.0324265	0.00543582	0	0.233477	0	0.025095
GTATAACTCTCTAAAACCATTGTGAACGAACGAACCCGTTGCTTCGGCGGACGGCTTTGCCGCCGCCGGAAGAACGCAAACTCTTGTTATTATTGTTTCTCTGAGTACTTATTCAATAAGTAAAAACTTTCAACAACGGATCTCTTGGTTCTGGCATCGATGAAGAACGCAGCGCTGTCTCTTATACACATCTCC	k__Fungi	p__Ascomycota	c__Eurotiomycetes	o__Chaetothyriales	f__Herpotrichiellaceae	g__Phialophora	0	0	0.351827	0	0.313006	0.00734204	0.0517277	0.00627376
ATAGTACTGGCCCTAAGGTGTGGTAATACATGCCGGTGGGCTTCACGTCTATTACCCTTGTTTTTCGAGTACCTATGTTTCCTTGGTGGGCTTGCCCACCAATTGGACACCCTATTAAACCTTTTTAATTTTTAATCAGCGTCTGAATAAACTTAATAATTACAACTTTCAACAACGGATCTCTTGGTTCTGGCA	k__Fungi	p__Ascomycota	c__Dothideomycetes	o__Pleosporales	f__Phaeosphaeriaceae	g__Ophiosphaerella	0	0.150158	0.262654	0	0.255442	0.0117473	0	0
GTTCCTGCCCTCACGGGTAGAAACCCCACCCTTGTGTATACTATATTGTTGCTTTAGCAGGCCGCCTTTGGGCGTCGGCTCACGCTGACCGTGCCTGCTAGAGGACCCTAAACTTTGAAATACAGTGTCGTCTGAGTACTATTCAATAGTTAAAACTTTCAACAACGGATCTCTTGGTTCTGGCATCGATGAAGA	k__Fungi	p__Ascomycota	c__Leotiomycetes	o__Helotiales	f__Helotiaceae	g__Hymenoscyphus	0.607787	0	0.00486397	0	0	0	0.0116387	0
ATTCGGGCTTGGGTTTAACCCAAGACCTGCCCCCAAAAGGGACCTTTTGTGCACTGTAAAAATTTTTCACTTAAGCTTTGTCTGATTGATATTTGTACCGAAAGGGACAAGAATTTTAATCTAAAACAACTTTTAACAATGGATCTCTTGGCTCTCGCATCGATGAAGAACGCAGCGCTGTCTCTTATACACATC	k__Fungi	p__Olpidiomycota	c__Olpidiomycetes	o__Olpidiales	f__Olpidiaceae	g__Olpidium	0	0.295138	0.525309	0.0258201	0	0	0	0
GTTTACACTCATAACCCTTTGTGAACATTATAACTTGTTGCTTCGGCGGCTTCTTGCCCTTCGGGGTGATGGCCCGCCGGCGTTTCAGTATCTCTGTTTGTACCCGACGATACATCTGAGTGTTCTTAGCGAACTATAAAAACTTTTAACAACGGATCTCTTGGTTCTAGCATCGATGAAGAACGCAGCGCTGTC	k__Fungi	p__Ascomycota	c__Sordariomycetes	o__Glomerellales	f__Plectosphaerellaceae	g__Lectera	0.0126622	0.134624	0.0745809	0.0122306	0.172693	0.0557995	0.15001	0.0112928
AACGCGGCGGCCCGGCAACCGCAAGGAAGTCGGCCGCCACACGCGTTTATCACCCTTGACTTTGAGCACCTTTCGTTTCCTCGGCGGGTTCGCCCGCCAGCGAGGACCCCCATAAACCCTTTGTAATAGCAATATTTGTCTGAAAAACAACCAATAATCAAAACTTTCAACAATGGATCTCTTGGTTCTGGCATC	k__Fungi	p__Ascomycota	c__Dothideomycetes	o__Pleosporales	f__Arthopyreniaceae	g__Arthopyrenia	0.204706	0.0914755	0	0	0	0	0	0.0878327
AAGCAACCTAGGAGCCTGAGATATGGCTACCGGGCACACCTTCCACCCTTTGTTTATCACACTTTGTTGCTTTGGCAGGCCTGCCTCCGGGCTGCTGGCTCCGGCCGGCGAGCGCCTGCCAGAGGACCCAAACTCTGTTTGTCTGTAACGTCTGAGTACTATATAATAGTTAAAACTTTCAACAACGGATCTCTT	k__Fungi	p__Ascomycota	c__Eurotiomycetes	o__Onygenales	f__Onygenales_fam_Incertae_sedis	g__Chrysosporium	0.0548697	0	0.0421544	0.0964857	0.0251844	0.00440522	0.108628	0.269772
TTCTATTTGAAGGGGGGAGATTCTCCCTGACCCACACCTCTGTGCACTTTGGGGGGACTCGAGAGAGTGTCCTCCCGTTAACGAACGCCCTTGTCTCTAGTGTGTATTTTGAGAACCCCCTTCTGAAGGGGGGAAAGTCTTTGAAACACAACTTTCAACAACGGATCTCTTGGCTTTCGCATCGATGAAGAACGC	k__Fungi	p__Basidiomycota	c__Agaricomycetes	o__Phallales	f__Phallaceae	g__Phallus	0.00633112	0.0138076	0.0194559	0.0203843	0.0539665	0	0.0129319	0.215817
AGCAAAGGATAGACAGCGCCCGCGGAGCTCGCTCCCGGGGCTACCCTACTCCCGTAGGGTTTAGAGTCGTCGGGCCTCTCGGAGAAGCTCGGTCCTGAACTCCACCCTTGAATAAACTACCTTTGTTGCTTTGGCGGGCCGCCTCGTGCCAGCGGCTTCGGCTGTTGAGTGCCCGCCAGAGGACCCCAACTCTTG	k__Fungi	p__Ascomycota	c__Leotiomycetes	o__Helotiales	f__Helotiales_fam_Incertae_sedis	g__Cadophora	0.0126622	0	0	0.255483	0	0	0	0
TCAATGCAGAAGAGTTGAGATGGTTGAGTATCTCGCCTCTCAATTCTCGCTGTATTTTACCCTTGTTTTTCTCATACTATTATTTCCTCGGCAGGCTCGCCTGCCGGGTGAAACAACTTCAAACCTGTTTAATTTTCAATCAGCGTCTGAACAAATTAATAATTACAACTTTCAACAACGGATCTCTTGGTTCTG	k__Fungi	p__Ascomycota	c__Dothideomycetes	o__Pleosporales	f__Leptosphaeriaceae	g__Leptosphaeria	0.0126622	0.0396969	0.157268	0.0462044	0.0539665	0.00293681	0.256052	0.0125475
ACTCGCAAGACTCCTACAACCCTGTGAACTTAACTATAAGCACGTTGCTTCGGCGGGTGTCTCGGCGAGGGTCCTCCCTCCCCGGGGCGCTAAGCCCGCCGGCAGCCTACTATACTCTGTCTCTTTGCGTTGGCATCTCGAGTACAATCAAACAAGTTAAAACTTTCAACAACGGATCTCTTGGTTCTGGCATCG	k__Fungi	p__Ascomycota	c__Sordariomycetes	o__Chaetosphaeriales	f__Chaetosphaeriaceae	g__Chaetosphaeria	0.149836	0.0103557	0	0.059794	0	0.0176209	0.0284502	0.0476806
GTGAAAACTCCCAAACCCCTGTGAACATACCACTGTTGCTTCGGCGGAATCGCCCTCGCCTCGCGCGGGGGCCCGCCCGAGGACCCAAAAATTCAATTGTATTTGACTTCAAAACGCATTCTGAGTGGATTCTACGAATCAAATCAAAACCTTCAACAACGGATCTCTTGGCTCTGGCATCGATGAAGAACGCAG	k__Fungi	p__Ascomycota	c__Sordariomycetes	o__Hypocreales	f__Nectriaceae	g__Nectria	0.0147726	0.13635	0.137813	0.103281	0.0107933	0	0.106042	0
ATAACTATGGCGTTGGTTGTAGCTGGCTTCTAGGAGCATGTGCACGCCCGTCATTCTTATCTTTCCACCTGTGCACTTATTGTAGGCTTGGATAACTCTCGCCCTTGGGCGGATGCAAGGATTGTCGTGTCGAAAGATACGTCTCTCTTTGAATTTCCAGGTCTATGTATCCTTTACACACCCCAATTGTAAAAT	k__Fungi	p__Basidiomycota	c__Agaricomycetes	o__Agaricales	f__Psathyrellaceae	g__Psathyrella	0.00844149	0.319301	0.0259412	0.00679477	0.0251844	0	0.505638	0.00501901
AATAAACGCCCTCACAGGCGCTACCCATAAACCCTTTGTGAATACTACCTAAAAATGTTGCCTCGGCATTGGTTGGCCTCTTCTGGAGGTCCCTTCTCTAGGGAAGGAGCAGACCGGCCGGTGGCCCTATAAACTCTTGTTTTTGTAATATCATCTGAGTAAAACAACTAAAATGAATCAAAACTTTCAACAACG	k__Fungi	p__Ascomycota	c__Sordariomycetes	o__Diaporthales	f__Gnomoniaceae	g__Plagiostoma	0.00211037	0.00862977	0	0.214715	0.0395755	0	0	0.00627376
TGGTAGGCCGGTCTGACCGGTTCTATTCAACCCTGTTTTTTGCGCACCCTTTGTTTCCTCGGCAGGCTTGCCTGCCAGTAGGACCTTTTCAACTCTTAGTGTCAAAGCAATCAGCGTCAAACAAACAAAACAATGGTAACAACTTTCAACAACGGATCTCTTGGTTCTGGCATCGATGAAGAACGCAGCGCTGTC	k__Fungi	p__Ascomycota	c__Dothideomycetes	o__Pleosporales	f__Cucurbitariaceae	g__Pyrenochaeta	0.0928564	0.0327931	0.0778235	0	0.0215866	0.414091	0	0.00627376
ATTATAGGACGCTCTTTTTAGAGGTCCGACCAATACATTTCCTTACACTGTGCACACACTTCTTTTTACACACATTTTAACACATTAGTATAAGAATGTAACAGTCTCTTAATTGAGCATAAATAAAAACAAAACTTTCAGCAACGGATCTCTTGGCTCTCGCATCGATGAAGAACGCAGCGCTGTCTCTTATAC	k__Fungi	p__Basidiomycota	c__Cystobasidiomycetes	o__Cystobasidiales	f__Cystobasidiaceae	g__Cystobasidium	0.0991875	0.0621343	0.0194559	0.0937678	0	0	0.0129319	0.0715209
ATAAATAGGTGTAATCTTTTAACAGATTCACTGACCCTTCATTTTTCAAACTCTTGTGCATTTATTAATGGTGATTAGAAGAAGGAAACTTCTTCTTTTCACGTCTATCATTTTAAAAAACTTTAATAGTCAGAGTATGTTTTAAAAATTTTATAATCAAAAAAAAACTTTCAACAACGGATCTCTTGGCTCTCG	k__Fungi	p__Basidiomycota	c__Microbotryomycetes	o__Microbotryales	f__Ustilentylomataceae	g__Ustilentyloma	0.120291	0.00517786	0	0.0434865	0	0.0690151	0	0.0702661
GTTCCCTGCCCTCACGGGTAGAAACGCCCACCCTTTGTGTAATATATCTTGTTGCTTTGGCGGGCCGCCTTCGGGCACCGGCTTCGGCTGGGTTGCGCCTGCCAGAGGACCCCAAACTCTGAATGTTAGTGTCGTCTGAGTACTATATAATAGTTAAAACTTTCAACAACGGATCTCTTGGTTCTGGCATCGATG	k__Fungi	p__Ascomycota	c__Leotiomycetes	o__Helotiales	f__Helotiaceae	g__Glarea	0	0	0	0.205202	0	0	0	0
AAGAGTGAGAAATCACTCTTCTTACCTGCTCGGTGGCCCTTCGGGTCGCTGACTGGTCAACCCTTTGTGAACCAAAAAAACCTTTTCGCTTCGGCAGCTGGGCCTCACCGCCTGTCAGCCTGCCGCTAGCACCCAACCAAAAAACCTGTTGTCAAAACATTTGTCTGATAACCAAATTTTCGAATGAAAATCAAA	k__Fungi	p__Ascomycota	c__Orbiliomycetes	o__Orbiliales	f__Orbiliaceae	g__Arthrobotrys	0.0865253	0.0776679	0.0210772	0.0149485	0.093542	0.468422	0.0362094	0.0288593
GTATTTGTCTTTTATAGACATCTCTCTATCCATAAACTCTTTTTTTAAAAAGACATGATTTACACAATTAGTCTGAATGTTTATTTAAAATCTTCAAAACTTTCAACAACGGATCTCTTGGTTCTCGCATCGATGAAGAACGCAGCGCTGTCTCTTATACACATCTCCGAGCCCACGAGACCTCTCTACATCTCG	k__Fungi	p__Ascomycota	c__Saccharomycetes	o__Saccharomycetales	f__Lipomycetaceae	g__Lipomyces	0.137174	0.16224	0.0518824	0.158998	0.0395755	0	0.384078	0.0225855
GTCTAGCGACTCCCAAACCACTGTTAATCTACCGTACCGTTGCCTCGGCGGGCTGCCTCTGGGAGGGGCCGCAGCTACGCCCGCCGCAGGTCTTAAAACTATACCTATTTTTGTGGCACTTCTGAGCAAACTTCCAAACAATCAAAACTTTCAACAACGGATCTCTTGGTTCTGGCATCGATGAAGAACGCAGCG	k__Fungi	p__Ascomycota	c__Eurotiomycetes	o__Eurotiales	f__Trichocomaceae	g__Sagenomella	0.0105519	0.0638603	0.0924154	0.029897	0	0.00587363	0.0594869	0.015057
GTTACAAACTCCAAACCATTGTGAACCTATACCATGTTGCTTCGGCGTGCCGTCCCGGGCGCGGCTCCGGCCGTGACCCGGACCCAGGCGGCCGCCGGGGACCCAAACCTCTGTTTTTCTAGTGGACTTCTGAGTGGCATAAGCAAATAATCAAAACTTTCAGCAACGGATCTCTTGGCTCTGGCATCGATGAAG	k__Fungi	p__Ascomycota	c__Sordariomycetes	o__Hypocreales	f__Cordycipitaceae	g__Beauveria	0.016883	0.469459	0.0762022	0.0366918	0.104335	0.0117473	0.0323298	0.0351331
GTTGCAAAACTCCCAACCATTGTGAACGTTACCCGTACCGTTGCTTCGGCGGGCGGCTCCCTCGGGGGCCGCAACCCTCACGGGTGCCCGCCGGAGGACATCAACTCTTTTGTTTTCTAGGCCTCTCTGAGTAATTATACAAATAAGTTAAAACTTTCAACAACGGATCTCTTGGTTCTGGCATCGATGAAGAAC	k__Fungi	p__Ascomycota	c__Sordariomycetes	o__Sordariales	f__Lasiosphaeriaceae	g__Cercophora	0	0.0983793	0.176724	0.0176664	0.262637	0	0.0801779	0
GTTTTGCGGCGCGCGTAGGCTATTCTTTTAGCATGCCGCGTCGCTAAAACCCCACCCTTGACTACTGTACCGTCTGTTGCTTCGGCGGGCCCGCCCCTGGGCCGCCGGGGGAATCCTCCCCTGGCCCGTGCCCGCCGGAGACGCATCTGAACCCTATAGTGAATTTTGGCCGTCTGAGTATGATTTTGAATCATT	k__Fungi	p__Ascomycota	c__Eurotiomycetes	o__Onygenales	f__Onygenaceae	g__Auxarthron	0	0	0	0	0.140313	0.0146841	0.142251	0.0577186
CAGTAGCCTAGCTACTTGTTTACACCCTTGTTTTTCGCGTACCTATTGTTTCCTCGGCGGGCTTGCTCGCCGGTTGGACAAAACTATAACCTTTTTTAAATCTTCAATCAGCGTCTGAATTATACATAATAATTACAACTTTCAACAACGGATCTCTTGGTTCTGGCATCGATGAAGAACGCAGCGCTGTCTCTT	k__Fungi	p__Ascomycota	c__Dothideomycetes	o__Pleosporales	f__Massarinaceae	g__Stagonospora	0.0633112	0.0759419	0.100522	0.0163074	0.0863465	0	0	0
GTGTTACAACTCCCAAACCCTATGTGAACACTACCATTCGTTGCTTCGGCGGGACCGCCCCGGCGCCTCTGCGCGCCGGAACCAGGCGCCCGCCGGGGGCCCGAAACTCTTGTTTTGTCAGTGGAATTTTCTCTGAGTGGCATAAGCAAATAAATTAAAACTTTCAACAACGGATCTCTTGGTTCTGGCATCGAT	k__Fungi	p__Ascomycota	c__Sordariomycetes	o__Hypocreales	f__Clavicipitaceae	g__Collarina	0.0590904	0.0293412	0.0291838	0.029897	0.0179888	0	0.0853507	0.015057
GAACTTGCCCTTCGGGGTAGATCTCCCACCCTTTGTCTACCATACTTTGTTGCTTTGGCAGGCCCGCTCTCGGGCCGCCGGCTTCGGCTGGCCAGCGTCTGCCAGAGGACCACAAACTCTTGTATTTTAGTGTCGTCTGAGTACTTTATAATAAGTTAAAACTTTCAACAACGGATCTCTTGGTTCTGGCATCGA	k__Fungi	p__Ascomycota	c__Leotiomycetes	o__Helotiales	f__Helotiaceae	g__Calyptrozyma	0	0	0	0	0	0.211451	0.00517277	0
ATAAACTTGGTTGGGTTGTTGCTGGCTCCTAGGAGCATGTGCACGCCTAATCCATTTTTAACCACCTGTGCACCTTTTGTAGACTTGAATAGCCTTCGAGACAAATGTACTCGGTTTGAGAATTGCTGTGTGAAAAGCTCAGCTCTTCTTGTGTTCAAGTCTATGTTTTATATTATACCCCATAAGAATGTATTA	k__Fungi	p__Basidiomycota	c__Agaricomycetes	o__Agaricales	f__Entolomataceae	g__Entoloma	0.0126622	0.419407	0.194559	0.0135895	0.107933	0	0.0801779	0
GTGCGGGTCCTCCGGGGCCCAACCTCCCACCCGTGTGTACCGTACCCTGTTGCTTCGGCGGGCCCGCCGCAAGGCCGCCGGGGGGCGTGTCCCGCCCCCGGGCCCGCGCCCGCCGGAGGCCCTTCGAACGCTGAGCTTTTGAAGGCGTGCCGTCTGAGTCGCGTGAGAAATCGTGAAAACTTTCAACAACGGATC	k__Fungi	p__Ascomycota	c__Eurotiomycetes	o__Eurotiales	f__Thermoascaceae	g__Thermoascus	0	0.0759419	0.0664743	0.0190254	0.0683576	0	0.0155183	0.0175665
GTTTTAAACAACTTACCCAAAAACTGTGGACTGTTTACCCCTCTCTAAAGCTTTTCGGAGTTTTTTTAGAGAGGGCCCCTTCTTATTCACCAAACCTTTAGTTTACACTTGATCTACTATTTTGAATCTAAAATTCAAACACAACTTTCAGCAACGGATCTCTAGGCTCTTGCATCGATGAAGAACGCAGCGCTG	k__Fungi	p__Blastocladiomycota	c__Blastocladiomycetes	o__Blastocladiales	f__Physodermataceae	g__Paraphysoderma	0	0.112187	0.0194559	0	0.223062	0	0	0
GTTTACAACTCCCAAACCCAATGTGAACATTACCTTGACGTTGCCTCGGCGGGACCGCCCCGGCGCCCTCACCGGCACCGGAACCAGGCGCCCGCCGCAGGGACCCAAACCTCTGTTTTATTATGAATTCTCCTCTGAGTGGATTTTATACAAATAAATCAAAACTTTCAACAACGGATCTCTTGGCTCTGGCAT	k__Fungi	p__Ascomycota	c__Sordariomycetes	o__Hypocreales	f__Hypocreales_fam_Incertae_sedis	g__Solheimia	0.0105519	0.188129	0	0	0.122324	0	0.0181047	0
AATGCAAGGATGCTCTTTTTAGAGGTCCGACCCATTCATTTTTCACCCTGTGCACTATACATTTTCATACCTTTATACACTTTAGTTTAAGAATGTAAACATCTCTTAATTGAGAATAACCTTTAAAACTTTCGGCAACGGATCTCTTGGCTCCCGCATCGATGAAGAACGCAGCGCTGTCTCTTATACACATCT	k__Fungi	p__Basidiomycota	c__Cystobasidiomycetes	o__Cystobasidiomycetes_ord_Incertae_sedis	f__Microsporomycetaceae	g__Microsporomyces	0.073863	0	0	0	0	0.118941	0	0.00376426
GTGGTTTTCGTCGCGAGACGAGCTGCCCGACCTGTTGTCATTCGCACTGGGGCGTGGGGGTCGGAGGCTTGGGATTCGGGTTACCCGGAGGGGACGGAGGTTCCTGAAGGGGGCTCGGGCCCGGGCCGACCCGCCCGCGGCTCCGGCATCATATACTTCGGCGGAAGAGGTAGGCGTTGACCTGCCCGCCGCCGG	k__Fungi	p__Ascomycota	c__Dothideomycetes	o__Venturiales	f__Sympoventuriaceae	g__Ochroconis	0.0400971	0.112187	0.0680956	0.0788193	0.248246	0.086636	0.0129319	0.00501901
GTTAACGCCTCCGGGCACAATCCCCACCCTTTGTAACCGCGGCCCGGATTCGGCGCCTGGCGGGGACCGCCCCCCGTTCGCGGGGGACCCCCCGCCTGCCGGAATTAGCCAACCCTGCCTAGAAAATTGAAGTCTGAGAACAAGTTAAATTAAACAAAACTTTCAACAACGGATCTCTTGGTTCTGGCAACGATG	k__Fungi	p__Ascomycota	c__Dothideomycetes	o__Venturiales	f__Venturiaceae	g__Venturia	0.0232141	0	0	0.0231022	0	0.149778	0.00775916	0
GTTTTTAACTCTCCAAACCATGTGAACTTACCACTGTTGCCTCGGTGGATGGTGCTGTCTCTCGGGACGGCGCCACCGCCGGTGGACTACCTAAACTCTGTTAATTTTTGTCAATCTGAATCAAACTAAGAAATAAGTTAAAACTTTCAACAACGGATCTCTTGGTTCTGGCATCGATGAAGAACGCAGCGCTGT	k__Fungi	p__Ascomycota	c__Sordariomycetes	o__Xylariales	f__Hyponectriaceae	g__Monographella	0.073863	0	0	0	0.0251844	0.0102789	0	0.0539544
TAGAAACGCGAGGGGCGTGCGGGGAGGGGACTCTCTCCCCCGCCCGCCCCGTCCGCATCGTTTTACCTCCCAGCGTGCACCCGCGAAGGTCTGGGGAAGGCGCGCGCGAGCGAGCCTTTTCCCCCGCCTCCGTTCATACGAGCGCCGTGTCACGAGTGATCGAAAAAAGAGCGTCTCTCCGGAGACGCGAAAGTC	k__Fungi	p__Basidiomycota	c__Agaricomycetes	o__Phallales	f__Phallaceae	g__Mutinus	0.00844149	0.0293412	0.050261	0.0163074	0.0143911	0.00881044	0.0581937	0.00627376
GTTATTCAACTCCCAAACCCCCTGTGAACCTTACCACACACGTTGCCTCGGCGGGACCGCCCCGGCGCCCTCGCGGCCCGGACCAAGGCGCCCGCCGGAGGACCACCAGACTCTCCTGTCGCAGTGGCATTTCTCTCCGAGTCAAACAAGCAAAATGAATCAAAACTTTCAACAACGGATCTCTTGGTTCTGGCA	k__Fungi	p__Ascomycota	c__Sordariomycetes	o__Hypocreales	f__Ophiocordycipitaceae	g__Ophiocordyceps	0.105519	0	0	0.0448455	0	0	0	0.015057
ATATCAGGGCGCTCTTTTCTGCGGAAGCGATCAGAGGCCTGACCTCCACTTATCCTTAACACTGTGCACCTTTCAAAACAAGCGAGTCTGTGGTTCTCGAGGTTCACGCTTCGAGTCCCGCTCGCTTTCACCTTTAACACTAGTCAAAGAATGTAAATAAAACATAACAAAGAAAAACTTTCAACAACGGATCTC	k__Fungi	p__Basidiomycota	c__Microbotryomycetes	o__Microbotryomycetes_ord_Incertae_sedis	f__Chrysozymaceae	g__Udeniozyma	0	0.0172595	0.0291838	0.00543582	0.287822	0	0	0
GTTGATTCGAGCTCCGGCTCGACTCTCCCACCCTTTGTGTACCTACCTCTGTTGCTTTGGCGGGCCCGCGGTCGGCCTCGTGCCGTCCAGCACCCGCCAGAGGACCACAAAACTCCAGTCAGTAAACGTCTCAGTCTGAAAAACAAGTTAATAAACTAAAACTTTCAACAACGGATCTCTTGGTTCTGGCATCGA	k__Fungi	p__Ascomycota	c__Dothideomycetes	o__Botryosphaeriales	f__Botryosphaeriaceae	g__Dothiorella	0	0	0	0	0	0	0	0.107909
GTTTCGGAGCCTGGCTCGGGCACCTCAACTCGAGGTGTCGGTGCCAGCGCCCCCACACGTGTTTACTCAACTTGGTTGCCTTGGTGAGCCTGCCCTCGTGGCTGCCGGGGATGCCTCACGGCGTCCTGGGCTCGTGCTCACCAGTGGAACATTTGAACTCTTATGTGAAAATAGTCAGTCTGAGCATTATGCAAA	k__Fungi	p__Ascomycota	c__Eurotiomycetes	o__Onygenales	f__Onygenaceae	g__Aphanoascus	0.0865253	0.201937	0.0826875	0.0326149	0.0251844	0.0352418	0.0193979	0.0363878
ATGGCCGTATGGCCTTCAACCTTGCAAACCTGTGGAAGCAAGACGTGCTTCGGCGCCCTTGGGCGCCGCCTTTATGCCTTAATCAGTCTTTGTGTCTGAATCAAATACAAGAAATAAAACTTTCAACAAAGGATCTCTTGGCTCTCGCATCGATGAAGAACGCAGCGCTGTCTCTTATACACATCTCCGAGCCCA	k__Fungi	p__Ascomycota	c__Archaeorhizomycetes	o__Archaeorhizomycetales	f__Archaeorhizomycetaceae	g__Archaeorhizomyces	0	0	0	0	0	0.158588	0	0
ACGGCGACGCTTTCGAGCTTAGCTTTTATATCCTTATACACCTGTGAACTATTTGCCTTTGGGCACAAACTTAAACATAATGTAATGAATGTAAACTATTATAACAAATACAACTTTCAACAACGGATCTCTTGGCTCTCACATCGATGAAGAACGCAGCGCTGTCTCTTATACACATCTCCGAGCCCACGAGAC	k__Fungi	p__Basidiomycota	c__Tremellomycetes	o__Tremellales	f__Bulleribasidiaceae	g__Dioszegia	0.0485386	0.20884	0.0356691	0.0380507	0	0	0	0.0288593
TTATAGCAACCCTCTGGCTGAAAATGCCAGGGGGCACAACTATACCACCCTTTGTTTATTACACTTTTGTTGCTTTGGTAGGCCAGTCCTCGGACTGCTGGCTTCGGCCGGACAGCGCCTACCAGAGGACCTAAACTCTGTTTGTCTATAATGTCTGAGTACTATATAATAGTTAAAACTTTCAACAACGGATCT	k__Fungi	p__Ascomycota	c__Leotiomycetes	o__Thelebolales	f__Pseudeurotiaceae	g__Geomyces	0.00844149	0.0224374	0.0210772	0.0149485	0.0899442	0	0.0659528	0
ATTCAAATCATCTGTGGCTTCGGTCCGGATGTGCCAACAGGTAACACTGTTGGTAATTCTATCCATAACACCTGTGAACTGTTGGATGCTTGCATCCACTTTTATACTAAACATTATTGTAACAAATGTAGTCTTATTATAACTAATAAAACTTTTAACAACGGATCTCTTGGCTCTCGCATCGATGAAGAACGC	k__Fungi	p__Basidiomycota	c__Tremellomycetes	o__Filobasidiales	f__Filobasidiaceae	g__Filobasidium	0.0105519	0.0103557	0	0.0244612	0	0.0190893	0	0.0526996
GTTATTCTACTCCCAAACCCCTGTGAACTTATACCTTTACTGTTGCTTCGGCGGGTTAACGCCCCGGAAGGCCCGCGAGGGCCGCCGGAACCAGGCGCCCGCCGGGGGACCCAAACTCTTGTATCTTTTTTATAGCATGTCTGAGTGGAATCATAAACAAATGAATCAAAACTTTCAACAACGGATCTCTTGGTT	k__Fungi	p__Ascomycota	c__Sordariomycetes	o__Hypocreales	f__Clavicipitaceae	g__Pochonia	0.183602	0.00517786	0	0	0	0	0	0.0112928
GTATCCACGTTATCAACCAACCGCGAACTTGTTTTCACTCTCCCTTTGAACTTTGGAATGATTTGGTTACAATCGAATTATAGAGAATTAGGTAATGATGTGGATGGAAGTCTGGTAGAGTCTTCAACGTGTGAAAGCTAGCAGCCCGCAAGGGTTCGTTTTTACTAGAAGAGTCTCCTTCCTACAGCCTATTTT	k__Fungi	p__Ascomycota	c__Xylonomycetes	o__Symbiotaphrinales	f__Symbiotaphrinaceae	g__Symbiotaphrina	0.107629	0.536771	0.406952	0.163074	0.277028	0.0557995	0.223722	0.0501901
ACAAAATATGAAGGCCTGGCTTCGCGGCCGGCTGAAATATTTTTTTCACCCATGTCTTTTGCGCACTTGTTGTTTCCTGGGCGGGTTCGCCCGCCACCAGGACCAAACCATAAACCTTTTTTTTATGCAGTTGCAATCAGCGTCAGTAAAAACAATGTAATTATTACAACTTTCAACAACGGATCTCTTGGTTCT	k__Fungi	p__Ascomycota	c__Dothideomycetes	o__Pleosporales	f__Pleosporaceae	g__Bipolaris	0	0.0466007	0	0	0	0	0	0.0702661
GGGCCCCTCCCCGACGCAGCAATGCGTCGCCGAAGGGGCTATTCTCACCACCCTTTTTTATACGTACCTCTTATTCTTCCTCGGCGGGGCAACCTGCCGATGGAACACCCATCATAACCTCTTTGCATCCAGCATTACTTGTTCTGATACCCTAAATTTTACAACTTTCAACAATGGATCTCTTGGCTCTGGCAT	k__Fungi	p__Ascomycota	c__Dothideomycetes	o__Pleosporales	f__Didymosphaeriaceae	g__Laburnicola	0	0.165692	0.0989007	0	0	0	0.0258639	0
ATTTGTCTTTTCAAGACCCTTTCTATACCCTTTGTTTACCTTACCACGTTGCTTCCACTGGACAGGTCAATTCTGACCCTTTGGCTTGTCTTTTTAAGACTTGCTGGGGAGTGCCGGTGGATGACTCAAACCAAAAACTTAAACCGAAATTTACTTTGTCTGAATCATTTTATAAATTATTATAAAACTTTCAAC	k__Fungi	p__Ascomycota	c__Pezizomycetes	o__Pezizales	f__Pezizaceae	g__Peziza	0	0.176047	0.00648529	0	0.0179888	0	0	0
TGAAGCCGGGAGACCGGTCCTTCAAACCCTTGATTATTATTCACTTGTTGCTTTGGTGGGCCGCGAGAGCTTATGCTTGAGCACCGGCTTTCGGGCTGGAGAGTGCCTACCAGAGGACCCAACTCTGTATTTTAGTGTCGTCTGAGTACTATAAAATAGTTAAAACTTTCAACAACGGATCTCTTGGTTCTGGCA	k__Fungi	p__Ascomycota	c__Leotiomycetes	o__Helotiales	f__Helotiales_fam_Incertae_sedis	g__Spirosphaera	0.0527593	0	0	0	0	0.0895728	0	0
GTTGAAAAACTCCCTAACCCTTTGTTTATATACCTGTTCAGTTGCTTCGGCAGGCGGCCCCAGGGCGGGGCCTCCAGCCTGCTCACGCAGGTGCCTGCCGCTGGCGCAAAAAACTCTGTTATATGTTACCACTCTGAGTCTAAAAAAAATGAATCAAAACTTTCAACAACGGATCTCTTGGTTCTGGCAACGATG	k__Fungi	p__Ascomycota	c__Sordariomycetes	o__Sordariales	f__Sordariales_fam_Incertae_sedis	g__Conlarium	0.105519	0	0	0.0271791	0	0.232008	0	0.0276046
AATGCAAGGACGCTCTTTTTAGAGGTCCGACCCAATTCATTTTCTCACACTGTGCACACTACTATTTTTACACCCATTTTTAACACTTACAGTATAAGAATGTAACAGTCTCTTAATTGAGCATAAAATTAAAACAAAACTTTCAGCAACGGATCTCTTGGCTCTCCCATCGATGAAGAACGCAGCGCTGTCTCT	k__Fungi	p__Basidiomycota	c__Cystobasidiomycetes	o__Erythrobasidiales	f__Erythrobasidiales_fam_Incertae_sedis	g__Sakaguchia	0.0823045	0.0103557	0.0372904	0.0502813	0.0251844	0.0411154	0.0258639	0.0501901
GTTGCAAAACTCCCAACCATTGTGAACCTACCTCACCGTTGCTTCGGCGGGTGGCCCCCACCGGGGCCGCGCCGGCCCCCGTGCCGGCAGCCCGTCAGAAGACCAAAACTCTTCGTCATCAGTGGCCTCTCTGAGTAACTTATACAATAAGTCAAAACTTTCAACAACGGATCTCTTGGTTCTGGCATCGATGAA	k__Fungi	p__Ascomycota	c__Sordariomycetes	o__Sordariales	f__Lasiosphaeriaceae	g__Schizothecium	0	0	0.105386	0	0.093542	0.0234945	0	0
AAGCCGAAAGGCTACTTCAAACCATCGCGAACTCGTCCAAGTTGCTTCGGCGGTGCGGCGTCCCCACGGGGGCCCGCGGCGCCGCGCCTCCCCGGAGGCGCGGGGCGCCCGCCGGAGGTCACAAACTCTCATGCATTATAGTGGTATCTCTGAGTAAAACACAAATAAGTTAAAACTTTCAACAACGGATCTCTT	k__Fungi	p__Ascomycota	c__Sordariomycetes	o__Coniochaetales	f__Coniochaetaceae	g__Coniochaeta	0.0316556	0	0.00972794	0.0203843	0	0	0.0750052	0.015057
GTTACTACTCCAAACCCATTGTGAACCTTACCTATGTTCTGTTGCCTCGGCGGCGTCGGTCAGCGCCCCTCTGAAAAGAGGACGATGCCCCTCCCGCCGGCAGCACCAAACTCTTGAATTTTACAGCGGATTACAGTTCTGATTTGAAAACAAAAAACAAGTTAAAACTTTCAACAACGGATCTCTTGGTTCTGG	k__Fungi	p__Ascomycota	c__Sordariomycetes	o__Microascales	f__Microascaceae	g__Pseudallescheria	0.0379867	0.0517786	0.050261	0.0231022	0	0	0.0103455	0.00501901
ATTGTGGGCCTCGGCCCCATTACAAAAAAACCCTTCATAACCTCTTGTGAACATGTCGGCCCTCGGGCCTTCAAACTCCAAACTTTTGTGTGTCGTATGAACGTAACAACTATTAAAAGTAACACAACTTTCAACAACGGATCTCTTGGCTCTCGCATCGATGAAGAACGCAGCGCTGTCTCTTATACACATCTC	k__Fungi	p__Basidiomycota	c__Tremellomycetes	o__Tremellales	f__Tremellaceae	g__Cryptococcus	0.0548697	0	0	0.0570761	0.0647598	0.0895728	0.00387958	0
ATTTGAGTGCTTCTTTATGAAGGCTCGACCTCCACTTCTAACACTGTGCATTAACAAATTTGGTTAGGTTTTTTGAGGCGCAAGTCCCAATTAAGCCAGCCTTATTTATTCATTACAAACTTCAGTTAAAGAATGTAACAAACCTAAAATAAAAAAAAACTTTCAACAACGGATCTCTTGGCTCTCGCATCGATG	k__Fungi	p__Basidiomycota	c__Microbotryomycetes	o__Microbotryomycetes_ord_Incertae_sedis	f__Chrysozymaceae	g__Slooffia	0.0253245	0	0	0	0	0	0	0.0652471
AGCAATGAACAGTCAGCGTCCCGGGAGAAATCCTGGGGGCTACCCTCCTCGGAGGGTTTAGAGACGTCGGGCCTCTCGGAGAAGCCCGGTTCAGACCTCCACCCTTGAATAAATTACCTTTGTTGCTTTGGCAGGACGCCTCGTGCCAGCGGCTTCGGCTGCTGAGTGCCTGCCAGAGGACCACAACTCTTGAAA	k__Fungi	p__Ascomycota	c__Leotiomycetes	o__Helotiales	f__Helotiales_fam_Incertae_sedis	g__Volucrispora	0.00844149	0.0172595	0	0.0747425	0	0	0.00905235	0.00627376
AGATTTGGGCAGGCCATACGGACGCCAAAAAGTGTCCCTGGCCGCCTACACCCACTATACATCCACAAACCCGTGTGCACTGTCTTGGAGAAAGGCTTCAGAGAAGTTTTTTGTGGCCTCTCTTGGGGTCTTTCTTCGCTACAAACTCGAATGGTTAGTATGAACGTGGAACTTGGTTGGACCGTCACTGGCCAA	k__Fungi	p__Basidiomycota	c__Malasseziomycetes	o__Malasseziales	f__Malasseziaceae	g__Malassezia	0.0717527	0.0880236	0.00486397	0.00815372	0	0.00146841	0.0362094	0.0125475
ATGGCGAAAGCTTTCTATTATCCATAACACCTGTGAACTATTTGCCTTCGGGCACCAAACCAAACATAATGTAATGAATGTAATCTACTATAATAAATATAACTTTCAACAACGGATCTCTTGGCTCTCACATCGATGAAGAACGCAGCGCTGTCTCTTATACACATCTCCGAGCCCACGAGACACTCGCTAATC	k__Fungi	p__Basidiomycota	c__Tremellomycetes	o__Tremellales	f__Bulleraceae	g__Bullera	0	0.0258893	0	0.0394097	0	0	0.0181047	0.0690114
GTTGCAAAACTCCAACCCCTGTGAACTTTACCTGTACGTTGCTTCGGCGGCCGACGCCACGCCCGGCCGGGCCTGGGGGACGCCGCCGGAGGTCTTAAATCCTGAATTCTAGTGTATCTCTGAGGATTAAAAAAACCAATTAAAACTTTCAACAACGGATCTCTTGGCTCTGGCATCGATGAAGAACGCAGCGCT	k__Fungi	p__Ascomycota	c__Sordariomycetes	o__Magnaporthales	f__Magnaporthaceae	g__Magnaporthiopsis	0	0.170869	0	0.00271791	0	0	0	0
TTGCAAAATCTCTAAACCATCGCGAACGTTACCCCACGCCGTTGCCTCGGCGGGGAGCCTCTCCGGGGGCCGCCCGCCGGTGGTACCACAAACTCTTTTTATTTACAGGCCTCTCTGAGTATTTATAAAAATAAGTTAAAACTTTCAACAACGGATCTCTTGGTTCTGGCATCGATGAAGAACGCAGCGCTGTCT	k__Fungi	p__Ascomycota	c__Sordariomycetes	o__Sordariales	f__Sordariales_fam_Incertae_sedis	g__Ramophialophora	0	0	0	0.0462044	0	0	0.0556073	0
GAACATCGCCTGTATAGGTGACTCTCCAACCCTGTGTTATTATACCTTTGTTGCTTTGGCGAGCCGCTCCGGCCACCGGCTCACGCTGGTGAGTGCTCGCCAGAGGACCCTCAACTCTGTTTATACATGTCGTCTGAGTACTATATAATAGTTAAAACTTTCAACAACGGATCTCTTGGTTCTGGCATCGATGAA	k__Fungi	p__Ascomycota	c__Leotiomycetes	o__Helotiales	f__Hyaloscyphaceae	g__Psilachnum	0	0	0	0	0	0	0	0.0765399
GTTCATGCCCTTCGGGGTAGACCTCCCACCCTTTGTATACATTGCCTTTGTTGCTTTGGCGGGCCGCCTTTTGGCCACCGGCTCCGGCTGGTGCGCGCCCGCCAGAGAACCCCAAACCCTGTCTTACAGTGTCGTCCGAGTACTATATAATAGTTAAAACTTTCAACAACGGATCTCTTGGTTCTGGCATCGATG	k__Fungi	p__Ascomycota	c__Leotiomycetes	o__Helotiales	f__Hyaloscyphaceae	g__Calycina	0.016883	0	0.108629	0.00679477	0	0.0190893	0.0168115	0.010038
ATTTAAAGAGTGCACTTCATTGTGGCTCAACATTTTCTACCATTCACCCTAGTGCACCGTAATACCTTTTTTATTAGACTCTATAAAGTTATTGAATGTAACACTTTTTTAATAAAGAAGTAAAACTTTTAACAACGGATCTCTTGGCTCTCGCAACGATGAAGAACGCAGCGCTGTCTCTTATACACATCTCCG	k__Fungi	p__Basidiomycota	c__Pucciniomycetes	o__Platygloeales	f__Eocronartiaceae	g__Eocronartium	0	0	0	0.0394097	0.0251844	0.195298	0	0.0363878
GTTTTCAACTCCCAAACCCCATGTGAACTTATACCATTTACAACCGTTGCTTCGGCGGGTTCTCGCCCCGGGCTTTACACCCCGGAACCAGGCGGCCCGCCGGGGGACCCAAACTCTAGATTTTTATTTTAGCATGTCTGAGTGGAATCATTACAAAATGAATCAAAACTTTCAACAACGGATCTCTTGGTTCTG	k__Fungi	p__Ascomycota	c__Sordariomycetes	o__Hypocreales	f__Clavicipitaceae	g__Metacordyceps	0	0	0	0.0244612	0.0503688	0.0176209	0.00775916	0.0213308
GTGAGGGGTCCTCTGGGCCCCATCTCCAACCCTTGTCTATCCTATCACGTTGCTTTGGCGGGCCCATCCCTCAAGCGGATCGCCGGAGGGTCTTCCCCCCGGCCCGTGCCCGCCAGTAGCCCCCACAAATTCTTCAATAGTGAAGTCTAAGTCTTAACAAGCAATAAGTAAAACTTTCAACAACGGATCTCTTGG	k__Fungi	p__Ascomycota	c__Eurotiomycetes	o__Verrucariales	f__Verrucariaceae	g__Verrucaria	0.00633112	0.0517786	0.0632316	0.108716	0.154704	0	0.0607801	0.0138023
GTTGCAAAACTCCCAACCATTGTGAACCTACCTCACCGTTGCTTCGGCGGGTGGCCCCGGGGCAACCCGGAGCCGCGCCGGCCCCGCTCTCGGGGCTCGGCAAACCCGTCAGAAGACCGAAACTCTCCGTCATCAGTGGCCTCTCTGAGTAACTTATACAATAAGTCAAAACTTTCAACAACGGATCTCTTGGTT	k__Fungi	p__Ascomycota	c__Sordariomycetes	o__Sordariales	f__Lasiosphaeriaceae	g__Podospora	0.0316556	0.0258893	0.00810662	0.058435	0	0	0.0375026	0
TTCAATAGGACAGACGACCCGCCTTGGGTTCCTGTCACTGTTGCACCCTTTGTCTTTGCGTACTGTATGTTTCCTCGGTGGGCTCGCCCGCCGATAGGACATTCTATAAACCCTTTGTAATTGCAATCAGCGTCAGAAAAAACTATAATAGTTACAACTTTCAACAACGGATCTCTTGGTTCTGGCATCGATGAA	k__Fungi	p__Ascomycota	c__Dothideomycetes	o__Pleosporales	f__Phaeosphaeriaceae	g__Setophaeosphaeria	0.128733	0	0	0	0	0	0.00905235	0
GACGTTGCCCTCCGGGGTATACCTCCCACCCTTTGTTTATTATACCTTTGTTGCTTTGGCGGGCCCGTCCTCGGACCACCGGCTCCGGCTGGTCAGCGCCCGCCAGGGGACCTAAAACTCTGTTTGTTCATATTGTCTGAGTACTATATAATAGTTAAAACTTTCAACAACGGATCTCTTGGTTCTGGCATCGAT	k__Fungi	p__Ascomycota	c__Leotiomycetes	o__Thelebolales	f__Pseudeurotiaceae	g__Pseudeurotium	0	0.0569565	0.139434	0.0163074	0.0323799	0.00587363	0.0491413	0
AAGTCTGGGCTTCGGCCCTCTCTCTTCTACACACTTGTGAATCTACACTGTTGCTTTGGCAGGTATCCTGGATGGCGCAAGCTTGAAAGGTTAAACTGAAAGGTGCCTGCCAAAGACATTTATCCACCCTTTTTATATCGTCTGATTTTTGTTTAAAACAAATTATAATAAAACTTTCAACAATGGATCTCTTGG	k__Fungi	p__Ascomycota	c__Taphrinomycetes	o__Taphrinales	f__Taphrinaceae	g__Taphrina	0.0316556	0.00690381	0	0.0312559	0	0.0954465	0.0103455	0.0175665
TTGCCATCTTGGCTTAAACTATATCCATCTACACCTGTGAACCGTTTGATTGAATCTTCTGATTCAATTTTACAAACATTGTGTAATGAACGTCATTAGATCATAACAAAAAAAAACTTTTAACAACGGATCTCTTGGCTCTCGCATCGATGAAGAACGCAGCGCTGTCTCTTATACACATCTCCGAGCCCACGA	k__Fungi	p__Basidiomycota	c__Tremellomycetes	o__Trichosporonales	f__Trichosporonaceae	g__Apiotrichum	0	0.0983793	0	0	0	0	0.0232775	0
GTACCTAGCCTACCCGGCTAGAACCTCCAACCACTGTGTACCAAACTTTTGTTGCCTCGGCGGGCTGGGTGCCCACCAGCGCCCCCCCTAGGGGAGTCGCCCGCCGATGGACCTTTAAAACTTCTTTGTGGATGAACGTCTGATTCAATTTTAAAAGAAATACAACTTTCAACAATGGATCTCTTGGCTCTGGCA	k__Fungi	p__Ascomycota	c__Dothideomycetes	o__Acrospermales	f__Acrospermales_fam_Incertae_sedis	g__Leptodiscella	0.00844149	0.0707641	0.129706	0.115511	0.165497	0	0.0232775	0.00376426
TTCAACGGTGTGGTCGCGGCCTCCGGGGGCTTGCCCCCGGGCGGTAGAGGTAACACTCTCACGCGCCACATGTCTGAATCCTTTTTTTACGAGCACCCTTCGTTCTCCTTCGGTGGGGCAACCTGCCGTTGGAACTTACCAAAACCTTTTTTGCATCTAGCATTACCTGTTCAGATACAAACAATCGTTACAACT	k__Fungi	p__Ascomycota	c__Dothideomycetes	o__Pleosporales	f__Didymosphaeriaceae	g__Paraconiothyrium	0.0358763	0	0	0	0	0.0631415	0	0
GATCAGGACCTGCTCACCCGGGTCCGACCTCCCAACCCCTTGTTTAATTATACCAATTGTTGCTTCGGCGGGCCGGTCTTCCCAGACCGCCGGAGGGTGCACACCGCCCCTCTGGAGAGTTTTTGCCCGCCGACGGCCCCCCTTCAAAAAATCTTGAACCCAACCGTGACGCCTAAATTGATTTATTGTATAATG	k__Fungi	p__Ascomycota	c__Eurotiomycetes	o__Chaetothyriales	f__Chaetothyriales_fam_Incertae_sedis	g__Neophaeococcomyces	0	0	0	0	0	0.0895728	0	0
ATAAATCTGGCGTGGTTGTAGCTGGCTTCTCGGAGCATGTGCACACCCGTCACCTTTATCTTTCCACCTGTGAACCCTTTGTAGTCCCAGGATACCAGTCGCACACTCTCGAGTGTTGCGGATGCGAAGGTTGTGTCAAAACTTCCCTCGAATTTCCTGGGTCTATGTCTCTTTACACACCCCTGTATGTTAAAC	k__Fungi	p__Basidiomycota	c__Agaricomycetes	o__Agaricales	f__Psathyrellaceae	g__Parasola	0	0.0897496	0.0356691	0	0	0	0.00775916	0
GTGAGGGTCCCCTTCGCGGGCCCGACCTCCCACCCGTGTCTACCATACCGTGTTGCTTCGGCGGGCCCGCCAGGGACGCCCTGTCCCTGGCCGCCGGGGGGCCATCTCCCGCGCCCCCGGGCCCGTGCCCGCCGGAGACCCTCGTGAACGCTGTCGTGAACAAAGGTTGCGGTCTGAGTGGAACACAAGCAATCG	k__Fungi	p__Ascomycota	c__Eurotiomycetes	o__Eurotiales	f__Trichocomaceae	g__Rasamsonia	0	0	0.055125	0	0.0287822	0	0.0245707	0
ATTTAAAAGGTTGTAGCTGGCTTTTCGGAGCATGTGCACACCTTTCATCTTCTAATTCTACACCTGTGCACCTCTTGTAGGCTGGATTCGAAAGAAATCAGTCTATGTTTTTTTATATACCCCTTTAAAAAGTTTAGAATGTTATATTGTGTGTTTGTCCTAAAAAGCAAACTCCTTAAATCTATACAACTTTCA	k__Fungi	p__Basidiomycota	c__Agaricomycetes	o__Agaricales	f__Tricholomataceae	g__Arrhenia	0.00422074	0.0103557	0	0.00543582	0.0107933	0	0.129319	0
GTTGCAAAACTCCCAACCCTTTGTGAACGAACCTATCAGTTGCTTCGGCGGCAGACCCCTCTGGGGCCTAGCCTTTACGGGTACCCCGCCGGAGTCCTACAAACTCTTGATTTTTTGGCATCTCTGAGTAGCTTATAAATAAGTTAAAACTTTCAACAACGGATCTCTTGGTTCTGGCATCGATGAAGAACGCAG	k__Fungi	p__Ascomycota	c__Sordariomycetes	o__Sordariales	f__Lasiosphaeriaceae	g__Apodus	0.0126622	0	0	0.0353328	0	0	0.0543141	0.00878327
ATAAACCTGGCTTGGTTGATGCTGGTCTTTTCGGAGACATGTGCACACCTTGTCATCTTTATATCTCCACCTGTGCACCTTTTGTAGACCTGGATTCAACTTTCCGAGGAAACTCGGTTGTGAGGAATTGCTTAATAGGCTTTCCTTGTTAGTTTCCAGGGCTATGTTTTCATATACACCTTAAGAATGTAACAG	k__Fungi	p__Basidiomycota	c__Agaricomycetes	o__Agaricales	f__Strophariaceae	g__Hypholoma	0.00211037	0.0690381	0.0405331	0.0135895	0.0107933	0.0293681	0.0284502	0
GTTTACAACTCCCAAACCCACTGTGAACCTTACAGCGTCGTTGCCTCGGCGGACCGCCCCCGGCGCGGACCCCCTCGGGGGGACGCCCGGGACCACGGCGCCCGCCGGAGGACCCAAACTCTTGTATTTGCAGGATGCATTGCTCTGAGTGAAAACAAGCAAATGAATCAAAACTTTCAACAACGGATCTCTTGG	k__Fungi	p__Ascomycota	c__Sordariomycetes	o__Hypocreales	f__Ophiocordycipitaceae	g__Hirsutella	0	0.0258893	0	0.0421276	0	0	0.0297434	0.0225855
ATGAACTTGATGTGGTTGTAGCTGGTCTTTTCGGGGACATGTGCACGCCCATCATCTTTATCTTTCCACCTGTGCACCCTCTGTAGACCTGAACAGTACTTTCCGAGGCAACTCGGTCGGGAGGACTGCTGCGCGTAAGCCAGCTTTCCTTGAATTGCTCAGGCCTATGTTTTTCACATACCCCAAAAATGTAAC	k__Fungi	p__Basidiomycota	c__Agaricomycetes	o__Agaricales	f__Strophariaceae	g__Galerina	0.11396	0	0	0	0	0	0	0
GTTCTCGGGCTTCGGCTCGAATCTCCCACCCTTTGTGAACATACCTCTGTTGCTTTGGCGGCTCTTTGCCGCGAGGAGGCCCTCGCGGGCCCCCCCGCGCGCTTTCCGCCAGAGGACCTTCAAACTCCAGTCAGTAAACGTCGACGTCTGATAAACAAGTTAATAAACTAAAACTTTCAACAACGGATCTCTTGG	k__Fungi	p__Ascomycota	c__Dothideomycetes	o__Botryosphaeriales	f__Botryosphaeriaceae	g__Sphaeropsis	0.0232141	0.0224374	0	0.00815372	0	0.00881044	0	0.0213308
AACGCGCCTCGGCGCAACCAGAAACCCTTTGTGAACTCATACCTAACTGTTGCCTCGGCGCAGGCCGGCCCCCCCGGGGGCCCCTCGGAGACGAGGAGCAGGCCCGCCGGCGGCCAACCAAACTCTTGTTTCTTAGTAAATCTCTGAGCAAAAAACATAAATGAATCAAAACTTTCAACAACGGATCTCTTGGTT	k__Fungi	p__Ascomycota	c__Sordariomycetes	o__Diaporthales	f__Diaporthaceae	g__Diaporthe	0	0	0	0.0625119	0	0	0	0.00501901
ATAAACCTGGTGTGGTTGTAGCTGGCCCTCTCGGGGGCATGTGCTCGCCATGTCATCTTTATATCTCCACCTGTGCACCTCTTGTAGACCTGGACGATAACTTTCCGAGGCAACTCGGTCGGGAGGACTGCTGGCTTTCATTAGTCGGCTTTCCTTGTATTATCCAGGCCTATGTTTTTCATATACCCCAAAGAA	k__Fungi	p__Basidiomycota	c__Agaricomycetes	o__Agaricales	f__Bolbitiaceae	g__Agrocybe	0.016883	0	0	0	0.0251844	0.111599	0	0
TGGAGTTCGCTCCATCTGGGATAGAACCCTTGAATTTGAGTACCTTTTCGTTTCCTCGGTGGGCTCGCCCGCCGGTGGACAACCAAAACTCTTTGTAATAGCAGTATCTTCTGAAAAAAACAAATAGTCAAAACTTTCAACAACGGATCTCTTGGTTCTGGCATCGATGAAGAACGCAGCGCTGTCTCTTATACA	k__Fungi	p__Ascomycota	c__Dothideomycetes	o__Pleosporales	f__Pleosporales_fam_Incertae_sedis	g__Nigrograna	0.0612008	0.0138076	0	0	0	0	0	0.010038
TCATCGGGGAGTTGGATCCAGATTGTGGGGCTTCGGTCTCGCTTTCTGCCCTTCTCTTACTGATTATACCCATGTCTTTTGCGTACTATTTGTTTCCTTGGTGGGCTTGCCTGCCGATAGGACATCATTAAACCTTTTGTAATTGCAGTCAGCGTCAGAAAAACATAATAATTACAACTTTCAACAACGGATCTC	k__Fungi	p__Ascomycota	c__Dothideomycetes	o__Pleosporales	f__Didymellaceae	g__Phoma	0.0400971	0	0	0.0258201	0	0.0117473	0	0
AATTATAATCCGGCGAGGGGAAAGGCGGAGAGTTGTAGCTGGCCTCCAGGGGCATGTGCACGCTCTCTTCCGGACCTTTCGCCGTATGGGCGCGGGGCGACCCGCGTCTTCATATACCTCTTCGTGTAGAAAGTCTTTGAATGTTTTACCATCATCGAGTCGCGACTTCTAGGAGACGCGATTCTTTGAGAAAAA	k__Fungi	p__Basidiomycota	c__Agaricomycetes	o__Boletales	f__Suillaceae	g__Suillus	0.00844149	0	0.00972794	0.0108716	0.0215866	0.00587363	0.0181047	0.00878327
AGACCGTCGCCCCAGGGAGGAAACTTCCTCGGGGCAACACTCTCCACCCCTTGATTGTTATACCTAGTTGCTTTGGCGGGTCGTGGCTTCACGGCCCCGCTGGCTCCGGCTGGCGAGCACCCGCCGAAGGTCCAAACATAAATTCTTGAAGTAAACACTGAAGTCTGATTTAAACTATGAAAATAGCCTAAAACT	k__Fungi	p__Ascomycota	c__Lecanoromycetes	o__Lecanoromycetes_ord_Incertae_sedis	f__Lecanoromycetes_fam_Incertae_sedis	g__Trullula	0	0.0138076	0	0	0	0	0	0.0464258
GTTATCCAAACTCACCAAAACCATGTGAACTTACCTATGTTGCCTCGGCGGGAAAACCTACCCGGGAGCTACCCCGTAGTAGCTCACCCGGTACCTACCCGGTAGCTATCCTGTAGTTGTAGGCTTACCCGCCGGCGGACCATTCAAACTCTTGTTTCTATTTTTGGCACTTCTGAAATTATCATAAATAAGTTA	k__Fungi	p__Ascomycota	c__Sordariomycetes	o__Xylariales	f__Diatrypaceae	g__Monosporascus	0	0	0.0535037	0	0.0503688	0	0	0
AATAAACCTGATGGGGTTGCTGCTGGTTCTCTCGGGAGCATGTGCACACTTTGTCATCTTTATATATCTCCACCTGTGCACCTTTTGTAGACCTGGATATCTTTCTGAATGCGTAGCGTTCAGGTTTGAAGATTGACTTTTGTCTTTCCTTACATTTCCAGGCCTATGTTTATTCATATACCCCACTGTATGTTT	k__Fungi	p__Basidiomycota	c__Agaricomycetes	o__Agaricales	f__Cortinariaceae	g__Cortinarius	0	0.0310672	0.0129706	0	0	0.032305	0	0.0313688
AAGCAACCTAGGAGCCTGAGATATGGCCACCGGGCACACCTTCCACCCTTTGTTTATTACACTTTGTTGCTTTGGCAGGCCTGCCTTTGGGCTGCTGGCTCCGGCCGGCGAGCGCCTGCCAGAGGACCCAAACTCTGTTTGTCTGTAACGTCTGAGTACTATATAATAGTTAAAACTTTCAACAACGGATCTCTT	k__Fungi	p__Ascomycota	c__Leotiomycetes	o__Thelebolales	f__Pseudeurotiaceae	g__Gymnostellatospora	0	0	0	0	0	0	0.033623	0.015057
ATATGAAAGCGGGTTGGGACCTCACCTCGGTGAGGGCTCCAGCTTGTCTGAATTATTCACCCATGTCTTTTGCGCACTTCTTGTTTCCTGGGCGGGTTCGCCCGCCACCAGGACCAAACCATAAACCTTTTTGTAATTGCAATCAGCGTCAGTAAACAATGTAATTATTACAACTTTCAACAACGGATCTCTTGG	k__Fungi	p__Ascomycota	c__Dothideomycetes	o__Pleosporales	f__Pleosporaceae	g__Stemphylium	0	0	0.00648529	0	0.133117	0	0	0
ATATTGAATTCATATTCATATCAACCCACCCTGTGTACCTTATTACTGTTGCTTCCATGGGACTTGGCTGCGCCACGTCGGCCTTCGGGCTGGTGAGATCCCATGGGAGGAAAACAAAACTCTTTTTCATACGTGACGTCTGTCTGAACTGTTTAATATAAACGTTAAAACTTTCAACAACGGATCTCTTGGTTC	k__Fungi	p__Ascomycota	c__Pezizomycetes	o__Pezizales	f__Ascodesmidaceae	g__Cephaliophora	0	0.0880236	0	0	0	0	0	0
ATTGCTTTTGGGAGTCCCTCTTTACCGGAGAAGGCCCATCTCTTCATTACACCCACACACTTGTGCATTTGTCCCCTTTTAATTACCTTTTTAACCCTTTATGCATTTGAAACGGTTGTTGTTGCATATCAAAATGATAAACGAAAGAAAAACTTTCAGCAATGGATCTCTTGGCTCTCGCATCGATGAAGAACG	k__Fungi	p__Basidiomycota	c__Agaricostilbomycetes	o__Agaricostilbales	f__Chionosphaeraceae	g__Kurtzmanomyces	0	0.00862977	0	0.00951268	0	0.00734204	0.0103455	0.0376426
ATAACAGGACGTTCAATTTAACTTGAAGTCCGAACTCTCACATCTAACCCTGTGCATTTGTTTTGGTTAGTAGAGCGCTTGCGTTCGAACACCTCTTCATTTTACAAACACTAAGTCAAAGTATGTTTAAATTTATAACAAAACAAAACTTTCAACAACGGATCTCTTGGCTCTCGCATCGATGAAGAACGCAGC	k__Fungi	p__Basidiomycota	c__Microbotryomycetes	o__Sporidiobolales	f__Sporidiobolaceae	g__Rhodosporidiobolus	0	0	0	0	0	0.00881044	0	0.0388973
GCCGACCTTTGGGTTCGCGCAATCCCATTGCGGGAGCGCGTGCGTCCTTTGGTTTTGCCACCCTTGCCTACCAAACTCATGTTGCCTTGGCAGGCCTGTCGCTTGCGGCTGCCGGGGATCGCCGCGCAGGCATCCCGGGCGCGCGCCTGCCAGAGGAATATTTGAACTCTTTTGAATACTGTCAGTCTGAGCATT	k__Fungi	p__Ascomycota	c__Eurotiomycetes	o__Onygenales	f__Onygenales_fam_Incertae_sedis	g__Coccidioides	0.0316556	0.0258893	0	0	0	0.00734204	0.0103455	0
ATTATAAGCGCATCTTTTTTAACAAAGAGCGTGACCCTCACTTTTCAAACTCTGTGCACTTTTTTTTGGCAAAGGTTTAAGAATTTTTCGGGTGCGGTTAACTCCAACCCGAAAGTTCTCTTTGCGGCTCATTTTTTAAAAAACACTATAGTCAGAGTATGTAATGAAATTTAATAACAAAAAAAACTTTCAACA	k__Fungi	p__Basidiomycota	c__Microbotryomycetes	o__Microbotryales	f__Ustilentylomataceae	g__Microbotryozyma	0.0253245	0	0	0.00543582	0	0.0308366	0	0.0213308
ATAATTTTGATAAGTTGTAGCTGGCTCACCTTTCTGGGCATGTGCACGCTTGTCATTTTTATCTTTCCACCAAGTGCACTCCGCATGGGTCTGAAGTATATAACATTGATCAAAGGTCACTTTGATTTTTGGAAACTGCTGTTTAACCAACGGCTTTTTCTGTCTTCAGTTCCTATGATATTTATACACACACCA	k__Fungi	p__Basidiomycota	c__Agaricomycetes	o__Agaricales	f__Bolbitiaceae	g__Conocybe	0	0	0.0113493	0.0462044	0.0539665	0	0.0245707	0
GTTAGGGTCGCCTTCCAGGTGCCCGACCTCCCAACCCTTTGTCTAAGATACCTCAGTTGCTTCGGTGGGCCGGGCGCGACCAACTGGCTTCGTAGGCCAGGCTGGCTTCGTGACCGGCGGCCGGGGGATACCCCGGCGGCAGAGCGCCCACCGACGGCCTCCACAAAACTCTTGATACCTAAACCTGTCGTCTGA	k__Fungi	p__Ascomycota	c__Eurotiomycetes	o__Chaetothyriales	f__Trichomeriaceae	g__Bradymyces	0.0211037	0.0172595	0.0632316	0	0	0	0.0142251	0.0025095
GCCCGGTCGCCGCCCCCTAAAGGCTGGCGACCGAACAGGCCACCCTTGTCTACCTTACCACTGTTGCTTCGGCGGGACCGTCCCCTTAGGGGGGCGACCCGGGGCTGGCTTAACCGCCGTCCGGGCGAGCTCCCGCCAGAAGACACTTAAATTCTGTTGATCAGTGACTGTCTGAGATTATATTTAATCATTAAA	k__Fungi	p__Ascomycota	c__Eurotiomycetes	o__Onygenales	f__Gymnoascaceae	g__Gymnoascus	0.00633112	0	0	0	0.0179888	0	0.0478481	0
ATAAATCTGACGTGGTTGCAGCTGACTCTCCGGAGTACGTGCTCGCCTAGTCACCTTTATCTTTCCACCTGTGCACACACTGTAGTCCTGGATACCTCTCGTCGAAAGGCGGATGCAGGGTTTGCTGTGACTTCGCAAGAAGGCCGGCTCACTCTGAATTTCCAGGTCTATGATCTCACACACCCCAAACTGAAT	k__Fungi	p__Basidiomycota	c__Agaricomycetes	o__Agaricales	f__Psathyrellaceae	g__Coprinopsis	0	0.0327931	0.055125	0.0217433	0.0431732	0	0.0206911	0
AATGTAAGGATGCTCTTTTTAGAGGTCCGACCAAATCATTTTCCTTTCTACACTGTGCACACACTACACTTTTTACACCTTTTTAACTCTTCAGTTTTAAGAATGTATAACAGTCTCTTTATTGAGCATAAATAAAATAAAACTTTCAGCAACGGATCTCTTGGCTCTCGCATCGATGAAGAACGCAGCGCTGTC	k__Fungi	p__Basidiomycota	c__Cystobasidiomycetes	o__Cystobasidiomycetes_ord_Incertae_sedis	f__Buckleyzymaceae	g__Buckleyzyma	0.00633112	0.0172595	0.0113493	0.0149485	0	0.00587363	0	0.0225855
GAACTTGCCCTTAACCGGGTAGATCTCCCACCCTTGCCTAACATACATTGTTGCTTTGGCGTGCGCTTCGGCGCCGCCAGAGGACCCTAAACTCTTGTTTATAGTGTCGTCTGAGTACTATATAATAGTTAAAACTTTCAACAACGGATCTCTTGGTTCTGGCATCGATGAAGAACGCAGCGCTGTCTCTTATAC	k__Fungi	p__Ascomycota	c__Leotiomycetes	o__Helotiales	f__Helotiaceae	g__Helicodendron	0	0	0.0162132	0	0.111531	0	0	0
GTTGAAAAACTCCAACCCCTGTGAACCTACCTTTACTGTTGCTTCGGCGGACGATGGCCCCCGGGCCGGACGCCGCCGGAGGTTACAAACCCTGAATTTTAGTGTATCTCTGAGTACGAAACCAAATAATTAAAACTTTCAACAACGGATCTCTTGGTTCTGGCATCGATGAAGAACGCAGCGCTGTCTCTTATA	k__Fungi	p__Ascomycota	c__Sordariomycetes	o__Magnaporthales	f__Magnaporthaceae	g__Gaeumannomyces	0	0	0.0178346	0.00543582	0.0143911	0	0.0258639	0.0025095
AGGGCTTTTGTCCTGTCGAGATAGCGTCCTTGCCTGTTTTTTGGAGCACCGTTCGTTTCCTCAGCAGGCTTGCCTGCTACTGGGGACCCCTCAAACTCTTTGTAAATACAGTAATCGTCTGAAAAACAAACAAAAAAAATCAAAACTTTCAACAATGGATCTCTTGGTTCTGGCATCGATGAAGAACGCAGCGCT	k__Fungi	p__Ascomycota	c__Dothideomycetes	o__Pleosporales	f__Amorosiaceae	g__Angustimassarina	0.0253245	0	0.00810662	0	0.0251844	0.0367102	0	0.00752851
GAACAGGGGGCTGGATCTGTATCCGCCCCCGACCCTTCGATCCACACACACCTGTGCACACACAACCATACCCGCCTCGGCGTGGTAGTCACTTATTAACACGGTTATCGAGTGTAAATACAAATCCTCCAAAGCGGGGTGAAAGTTAAATACAACTTTCGGCAATGGATCTCTTGGTTCTCCTATCGATGAAGA	k__Fungi	p__Basidiomycota	c__Ustilaginomycetes	o__Urocystidales	f__Urocystidaceae	g__Urocystis	0	0.0241633	0.0113493	0	0	0	0.0245707	0.0025095
ATTTGTAGCCTCCAAGGCTCACATTCTCTATCCTTTACACACCTGTGCACCCTTCTGAAGCGGAGAGTTATTAGGCATTAGCCGAGCGCCTCCCTTCGGTTATTATATCAACCTCAAACTACGTTTACTAGAATGTATGCCGTCTTGTTGTAACGACAAGTACAATCCAATAAAACTTTCAGCAACGGATCTCTT	k__Fungi	p__Basidiomycota	c__Geminibasidiomycetes	o__Geminibasidiales	f__Geminibasidiaceae	g__Geminibasidium	0	0.00862977	0.116735	0	0	0	0.0116387	0.00376426
GTGTAAAAACTCCCAAACCCATTGTGAACATACCACTGTTGCTTCGGCGGATGCGCCCCGGGCGCGCTCCTCACAGGGCGTGCCCCGGAACCAGGCGCCCGCCGGGGGACCGAAACTCTTGTTTTCTTAGGATCTCTGAGTATGATTATTAAATAAATCAAAACTTTCAACAACGGATCTCTTGGCTCTAGCATC	k__Fungi	p__Ascomycota	c__Sordariomycetes	o__Hypocreales	f__Bionectriaceae	g__Hydropisphaera	0	0.0517786	0.0210772	0	0	0	0	0
GTTGTAAAACTCCCAAACCCATGTGAACATACCTCTGTTGCCTCGGTGGCCTATAAGGTTCCTACCCTGTAGTTACCCTGTAGTCCGCCGACGGTCTATACAAACTCTGTTTTTTTAATATCTCTGAGTCAACTATAAATAAGTTAAAACTTTCAACAACGGATCTCTTGGTTCTGGCATCGATGAAGAACGCAG	k__Fungi	p__Ascomycota	c__Sordariomycetes	o__Xylariales	f__Xylariales_fam_Incertae_sedis	g__Fusidium	0	0	0	0	0	0	0	0.0363878
GTTAGGGTTCCTCTCACGGGCCCGATCTCCCAACCCTGTGTCTACCACACCTTGTCGTTGCTTCGGCGGACCGGTCCTTCGACCGCCGGGGGTGCTTTGCCCCCTGGAGCGTGTCCGCCGATGGCCCAACCACACAAACTCTTGGTACAAAACCCTGTCGTCTGAAGCACTTGATATATAATCAACACAAAACTT	k__Fungi	p__Ascomycota	c__Eurotiomycetes	o__Chaetothyriales	f__Trichomeriaceae	g__Arthrocladium	0	0	0	0	0.0107933	0.00881044	0	0.0363878
AACGGGGAGGCGTGCGCTCGGTTTCTCTGGGAATCGGGACGCGCTTCCTTTTAGTATCCAAATTCATTATATTTTTTTTTATTTCGGAATCCGGCGATTACATGCTCGATTCCAAAATGTAATATAAACAAAACTTTCAACAATGGATCTCTTGGCTCTTGCATCGATGAAGAACGCAGCGCTGTCTCTTATACA	k__Fungi	p__Glomeromycota	c__Archaeosporomycetes	o__Archaeosporales	f__Ambisporaceae	g__Ambispora	0	0.074216	0	0	0	0	0	0
ATTTCTGGGGCCGAAAGGCCTCGAATTCCACACTGTGTTTTAAGCGCCTTCTGGTTGATTCGAGAAGGATGTGAAAACCTGATTCATACCTGGTATGAAGATTTTTTACAAAACAAAAATTTAAAACTTTCAACAACGGATCTCTTGGTTCTGGCATCGATGAAGAACGCAGCGCTGTCTCTTATACACATCTCC	k__Fungi	p__Ascomycota	c__Orbiliomycetes	o__Orbiliales	f__Orbiliaceae	g__Dactylaria	0.0126622	0.0172595	0.0324265	0.0421276	0.0683576	0	0.0103455	0
AGAGCAACTCTTCAAATACACCCTGTGAACCGTCGTCTTCGGACGCTTACACAAACTCCATGTCAACGAATGTATATGTTATTCATAACAAAGCATAACTTTTAGCAACGGATCTCTTGGCTCTCGCATCGATGAAGAACGCAGCGCTGTCTCTTATACACATCTCCGAGCCCACGAGACCTCTCTACATCTCGT	k__Fungi	p__Basidiomycota	c__Dacrymycetes	o__Dacrymycetales	f__Dacrymycetaceae	g__Calocera	0	0	0	0	0	0	0.040089	0
GTTTTGAAGTGGGTCTTATGAGCTGGCTTTTCGCGAAGCACTGTGCTCGGGCCCCGCTCCAATCCACTCAACCCCTGTGCACTTTCGGAGTTGCGGGTCCTTTGTAGTGAAGGCCCGTGGCTTCGTCTCTTATCACAAACCATATGTATTATTGTTTTGTAGAACGTGGATGCCTGCAAAGGCGGAAACTCAATA	k__Fungi	p__Basidiomycota	c__Agaricomycetes	o__Hymenochaetales	f__Schizoporaceae	g__Hyphodontia	0.0696423	0.00345191	0.0113493	0.0122306	0	0	0.0284502	0
GTGAGGGCCTTCGGGCTCGACCTCCAACCCTTTGTGAACACAACTTGTTGCTTCGGGGGCGACCCTGCCGTTTCGACGGCGAGCGCCCCCGGAGGCCTTCAAACACTGCATCTTTGCGTCGGAGTTTAAGTAAATTAAACAAAACTTTCAACAACGGATCTCTTGGTTCTGGCATCGATGAAGAACGCAGCGCTG	k__Fungi	p__Ascomycota	c__Dothideomycetes	o__Capnodiales	f__Mycosphaerellaceae	g__Cercospora	0	0	0	0.0190254	0	0	0	0.0188213
AACACAAGAGTGCTCTTAATTGAGGCTCGTTTTAACTATCCATTACACTTAGTGCACTTGAAATCTATATTCTATCAAACCTTTCGGGGTTTGAGAGTCTATAACACATACATAACCCCTTTGAATTATAATAAGAGATGAGGATGTAATAACCAATGAAATTTGAAAGAACAACTTTCAGCAACGGATTTCTTG	k__Fungi	p__Basidiomycota	c__Agaricostilbomycetes	o__Agaricostilbales	f__Kondoaceae	g__Bensingtonia	0	0.00862977	0	0.0353328	0	0.0293681	0	0
GTTTTGATGTGGGTTTGATGCTGGCCTTTCGAGGCATGTGCTCGCCCCGCTCAATCCACTCTACACCTGTGAACCATTGAGGTGCTGCCCTCCAATTTGGAGCAGCTTCCCTTTTGACCTCCCTCTGGGAGGACGAGAGGTGAGGCCGGGGTGACACCTCTACTTACAAACACTTAAAGTATAACAGAATGTAAC	k__Fungi	p__Basidiomycota	c__Agaricomycetes	o__Polyporales	f__Podoscyphaceae	g__Cotylidia	0	0	0	0	0	0	0	0.0326236
ATACAATATGAAGGCCGTACGCGGCTGGATTATTTTATTACCCTTGTCTTTTGCGCACTTGTTGTTTCCTGGGCGGGTTCGCCCGCCACCAGGACCACACCATAAACCTTTTTTTATGCAGTTGCAATCAGCGTCAGTACAACAAATGTAAATCATTTACAACTTTCAACAACGGATCTCTTGGTTCTGGCATCG	k__Fungi	p__Ascomycota	c__Dothideomycetes	o__Pleosporales	f__Pleosporaceae	g__Curvularia	0	0.0293412	0.0340478	0	0	0.0132157	0.00517277	0.00376426
GAGTTGTAGGCTTTGCCTACCATCTCTTACCCATGTCTTTTGAGTACCTTCGTTTCCTCGGCGGGTCCGCCCGCCGATTGGACAAACTTAAACCCTTTGTAATTGAAATCAGCGTCTGAAAAAACATAATAGTTACAACTTTCAACAACGGATCTCTTGGTTCTGGCATCGATGAAGAACGCAGCGCTGTCTCTT	k__Fungi	p__Ascomycota	c__Dothideomycetes	o__Pleosporales	f__Didymellaceae	g__Boeremia	0	0	0.059989	0	0	0.0146841	0	0
GTCTAACGACTGCCCAAACCCAACCGTGAACTACTCCTTCAAACATATGCTTCGGCGGGCCGCTCGCTGGGGGAGCCCCGGGCCGCTTCGGCGGTGACCCGCCGCAGGCATCAAACCAAACCTTTTCCGAGACTGCTCTGAGAAATACTTTCTAAATGAAAATAATCACAACTCATAACAATGGATCTCTTGGCT	k__Fungi	p__Ascomycota	c__Sordariomycetes	o__Pleurotheciales	f__Pleurotheciaceae	g__Pleurotheciella	0	0	0	0	0	0	0.0452617	0
CGGGCTTCGGCCCCCTGAAGATAGCACCCTTTGTTCATGAGTACCCATTGTTTCCTCGGCGGGCTTGCCCGCCGGTGGACACCCAAAAACCATTGCAGTAGTAGTAACTTCAGTAACAAACAAATATTAAAACTTTCAACAACGGATCTCTTGGTTCTGGCATCGATGAAGAACGCAGCGCTGTCTCTTATACAC	k__Fungi	p__Ascomycota	c__Dothideomycetes	o__Pleosporales	f__Pleomassariaceae	g__Prosthemium	0	0	0	0	0	0	0.00646596	0.0288593
ATAAATAGGGTGTCCAATTTAACTTGGAACCCGACCTTCTCACATCTAACCCTGTGCATCTGTATTAATGGCGAGCAATTTTCGGATTGTGAGCCATTTCACTTTATAAACACTAGTCTATGAATGTAAAATTTTTATAACAAATAAAAACTTTCAACAACGGATCTCTTGGCTCTCGCATCGATGAAGAACGCA	k__Fungi	p__Basidiomycota	c__Microbotryomycetes	o__Sporidiobolales	f__Sporidiobolaceae	g__Sporobolomyces	0	0.0224374	0.0129706	0.0149485	0	0	0	0.0288593
GTGCGGGTCCCCCGGGGCCCAACCTCCCACCCGTGTTGACCGACCCCTGTTGCTTCGGCGGGCCCGCCTGGGCTTCCCGCCCCGGCCGCCGGGGGGCTCTTATCGCCCCCGGGTCCGCGCCCGCCGAAGACCCCTTGAACGCTGCCTTGAAGGTTGCCGTCTGAGTATTAAATCAATCATTAAAACTTTCAACAA	k__Fungi	p__Ascomycota	c__Eurotiomycetes	o__Eurotiales	f__Thermoascaceae	g__Byssochlamys	0	0.0258893	0.00648529	0	0	0.00734204	0	0.0138023
AATAATGAATGTCGGGGGGAGGGCGCTTCGGTGCTTTTCCCCCCGTGTATTCAACCAAACCCGCTCGTGTATTTGGATCAACCAAAAAAATCAAACAAAATTCTTAACGATAATAATTAAACAAACTTTCAACAACGGATCTCTTGGCTCTCGCATCGATGAAGAACGCAGCGCTGTCTCTTATACACATCTCCG	k__Fungi	p__Glomeromycota	c__Paraglomeromycetes	o__Paraglomerales	f__Paraglomeraceae	g__Paraglomus	0	0	0	0.0163074	0	0	0.0491413	0
AAACTACTGTAGACTTGATGTCCTGGATTAAAACCTTGGAGATGGAAGTTTGGCCTAGAAATAGGCTGGCTGCTCCTCCTTGTGGCCCATAACCTGGGAATCCTGCATCGCCCCACCCTTGTAAATATGAATTAAACGTAACCTCGGTAGGTTTGCCTGCCGGTGGAAGCACTAAACTCTTTTTTAAACAAGCTG	k__Fungi	p__Ascomycota	c__Dothideomycetes	o__Mytilinidiales	f__Mytilinidiales_fam_Incertae_sedis	g__Halokirschsteiniothelia	0	0	0	0	0	0	0.0129319	0.0301141
ATTTTTGAAGGAGCTGTTTGCTGGCCCTTAGCGGGGCATGTGCACGCTCCGTTCAAATCCAACCTTTATACACCTGTGCACTCTTTGTAGGGTTGTGGCCGCGAGGCTGCACTCTATGTCATTATAAACTCTTTAGTATGTGTAGAATGACCATTGCGTGTAACGCATCTTTATACAACTTTCAGCAACGGATCT	k__Fungi	p__Basidiomycota	c__Agaricomycetes	o__Polyporales	f__Fomitopsidaceae	g__Postia	0.0400971	0.0604084	0.0145919	0	0.0539665	0	0.0103455	0
TTTTTTAAGCAAACCAAGCTTTTTTTTATAAAAAGTGAGGTTTTGCGAATGTATTTAAAACCCCCACTCTTTTAAAAAATATTTATTTCATTCATATATAAAATGAATAAAAAAAAAGATCACTTTCAACAACGGATCTCTTGGCTCTCGCATCGATGAAGAACGCAGCGCTGTCTCTTATACACATCTCCGAGC	k__Fungi	p__Glomeromycota	c__Glomeromycetes	o__Glomerales	f__Glomeraceae	g__Septoglomus	0	0	0	0	0	0	0.0439685	0
GTTTTGACATGGGTTGTAGCTGGCCTTCCGAGGCATGTGCACGCCCTGCTCATCCACTCTACACCTGTGCACTTACTGTGGGATTTCAGGTGCGTCGCTTTGCGGCGGCGTCACTCGGCCCACGTTTTCTTTACAAACTATTGAAGTAACAGAATGTTTATTGATGTAACGCATCTATAATACAACTTTCAGCAA	k__Fungi	p__Basidiomycota	c__Agaricomycetes	o__Polyporales	f__Polyporaceae	g__Fomes	0	0.0138076	0.00486397	0.0108716	0	0.0146841	0	0
GTAATAGCTAGTGGTGTCTGAAAGGATATCATTAGTCTAATAACTCTGTTATACCCTTGTGGTGAATATAGGAAACTAGTGTGATTGTGGTGGTTGAGGTGTGTTAAAGCATCTAGGACGCCACGATCCTCTTCTTAACTAAAAACATTATCATTACATTATTAATCTAAAGTAACCTTGTGGATAAGATATTCA	k__Fungi	p__Zoopagomycota	c__Zoopagomycetes	o__Zoopagales	f__Piptocephalidaceae	g__Syncephalis	0.033766	0.00517786	0.0259412	0.0271791	0	0.0675467	0.0349162	0
AGTGCCCTAGGCTCTCCAACCCATTGTGAACATACCTATCGTTCCCTCGGCGGGCTCAGCGCGCGGTGCCTCCGGGCTCCGGGCGTCCGCCGGGGACAACCAAACTCTGATTTTATTGTGAATCTCTGAGGGGCGAAAGCCCGAAAACAAAATGAATCAAAACTTTCAACAACGGATCTCTTGGCTCTGGCATCG	k__Fungi	p__Ascomycota	c__Sordariomycetes	o__Hypocreales	f__Hypocreales_fam_Incertae_sedis	g__Sarocladium	0	0.037971	0.0145919	0	0	0	0.00775916	0
GTATCGGGTCTCAGCGCCCGCACTCCAACCCTCTGTGTACCAACTTTGTTGCTCTGGCGGGCCCGCGGTTGTAATGCCGCTACCGGCTCACGCTGGTCAGTGCCCGCCAGAGAACCGTTAAACTCTTGTTTAAACAGTATAGTCTGAGTAAAATTTAATAGTCAAAACTTTCAACAACGGATCTCTTGGTTCTGG	k__Fungi	p__Ascomycota	c__Eurotiomycetes	o__Chaetothyriales	f__Herpotrichiellaceae	g__Coniosporium	0.0506489	0	0	0	0.0143911	0.0337734	0	0.00501901
GTTTTTAACTCTTAAACCATATGTGAACGTACCTTTTCTAGCTGCTTTGGCAGGTGCCTCTCGGGGCTTCTGCCGGTAGCATTTATAAACTCTTTATATTTCTATAGAATTATTCATTGCTGAGTGGCATTAACTAAATAAGTTAAAACTTTCAACAACGGATCTCTTGGCTCTAGCATCGATGAAGAACGCAGC	k__Fungi	p__Ascomycota	c__Sordariomycetes	o__Microascales	f__Ceratocystidaceae	g__Thielaviopsis	0	0	0	0	0	0	0.0387958	0
GTTCATGCCCTCACGGGTAGATCTCCCACCCTTGAAATTCGTACCTTTGTTGCTTTGGCGGGCCGCATCGCTACCGGCCCCGGCTGGTATGTGCCCGCCAGAGGACCCAACTCTTGTTTTTAGTGATGTCTGAGTACTATATAATAGTTAAAACTTTCAACAACGGATCTCTTGGTTCTGGCATCGATGAAGAAC	k__Fungi	p__Ascomycota	c__Leotiomycetes	o__Helotiales	f__Helotiaceae	g__Heterosphaeria	0	0	0.0243199	0.0176664	0	0	0	0
AGATAATGGGGTTTGAGACTGCGTCTTAACGGTGTGTGCTCGACTCCTACTCTTTATCCACACACACCTGTGCACCATGGGGACGAAAGTCCCCCTTTTTTACATACCAACACCAAGTTATATATGCATGTCTTTATACTGCTCTACGGAGTAAATGTAACAACTTTCAACAACGGATCTCTTGGCTTTCGCATC	k__Fungi	p__Basidiomycota	c__Agaricomycetes	o__Geastrales	f__Geastraceae	g__Geastrum	0	0	0	0	0	0	0	0.0276046
CAGTAGCTTGCTACTGTTAGGGGGGTCTGTCAGCCTGTATAGTATCACTACTGATGAGCAGCGCGACCCTCTGTCTGTACCCTTGTCTTTTGCGTACTCATGTTTCCTCGGCGGGTTTACACCCGCCGGCTGGACAACTCTATAACCTTTTTAATTTTCAATCAGCGTCTGAAAAACATAATAATTACAACTTTC	k__Fungi	p__Ascomycota	c__Dothideomycetes	o__Pleosporales	f__Phaeosphaeriaceae	g__Neosetophoma	0.00844149	0	0.0405331	0	0.0539665	0	0.0168115	0
GTGCGGGAACCCCCATCGGGTCCCAATCTCCCACCCGTGTCTACCACACCTGGTGTTGCTTTGGCGGGCCCACTCCTCCGGTCTCCGCCGGGGGGGTCGTCCCGGGGCGCGGTTTTGCCGGGGCGCGTGCCCGCCAGAGGCACTCACTGTGAATGCTTGTTGTGAATGCGAGGATTGTCTGAGTGATGAAATGCA	k__Fungi	p__Ascomycota	c__Eurotiomycetes	o__Eurotiales	f__Trichocomaceae	g__Thermomyces	0	0.0224374	0	0.00407686	0.0647598	0	0.00646596	0
GAGTTGCGGGCTTTGCCTGCCATCTCTTACCCATGTCTTTTGAGTACCTTCGTTTCCTCGGTGGGTTCGCCCGCCGATTGGACAACACTTAAACCCTTTGTAATTGAAATCAGCGTCTGAAAAAACTTAATAGTTACAACTTTCAACAACGGATCTCTTGGTTCTGGCATCGATGAAGAACGCAGCGCTGTCTCT	k__Fungi	p__Ascomycota	c__Dothideomycetes	o__Pleosporales	f__Didymellaceae	g__Stagonosporopsis	0	0	0.0291838	0	0	0	0.0155183	0
GTTCATGCCCGAAAGGGTAGACCTCCCACCCTTGTGTATTATTACTTTGTTGCTTTGGCGAGCTGCCTTCGGGCCTTGTATGCTCGCCAGAGAAAACCAAAACTCTTTTTATTAATGTCGTCTGAGTACTATATAATAGTTAAAACTTTCAACAACGGATCTCTTGGTTCTGGCATCGATGAAGAACGCAGCGCT	k__Fungi	p__Ascomycota	c__Leotiomycetes	o__Helotiales	f__Sclerotiniaceae	g__Botrytis	0	0.00862977	0	0	0.0431732	0	0	0.025095
AATGTTCAAGTGGTTATTCTAACAGGAGAGTTTGTTATGCTTCTGTCTGTGCTGTAGGCCTGCGCTTAATTGCGCGGCCCAGTGTGGATTAGAACGTGGCAAGTTAATGCTTGACTGTTCGGAAGACTGCTACTTTACACACTGTGGAGTTTTTCTTCTACAATTCTTTCTTTTGGGAGTGCAAGCTCCCAGAGG	k__Fungi	p__Ascomycota	c__Saccharomycetes	o__Saccharomycetales	f__Saccharomycetaceae	g__Kazachstania	0	0.00862977	0	0	0.0215866	0	0.0245707	0
AACTAGCGTCCTCACGGGCGCTACCCCAGAAACCCTTTGTGAATCTTACTTAATGTTGCCTCGGCAGTGGTTGGCTTTTTCGAAAGTCCCTCTATTTATAGAGGAGCAGACCGGCCGGTGGCCCCTATAAACTCTTGTTTTCGTAAATCATCTGAGTAAACAAACAAAATAAATCAAAACTTTCAACAACGGATC	k__Fungi	p__Ascomycota	c__Sordariomycetes	o__Diaporthales	f__Gnomoniaceae	g__Gnomonia	0	0	0	0.0366918	0	0	0	0
GTTATCCAACTCCCAAACCCATGTGAACTTATCTCTTTGTTGCCTCGGCGCAAGCTACCCGGGACCTCGCGCCCCGGGGGGCCCGCCGGCGGACAAACCAAACTCTGTTATCTTCGTTGATTATCTGAGTGTCTTATTTAATAAGTCAAAACTTTCAACAACGGATCTCTTGGTTCTGGCATCGATGAAGAACGC	k__Fungi	p__Ascomycota	c__Sordariomycetes	o__Trichosphaeriales	f__Trichosphaeriaceae	g__Nigrospora	0	0	0	0	0	0.0411154	0	0
CAGTAGCCTAGCTACTTGTTTACACCCTTGTTTTTTGCGTACCTATTGTTTCCTCGGCGGGCTTGCTCGCCGGTTGGACAAAACTATAACCTTTTTTAAATCTTCAATCAGCGTCTGAATTATACATAATAATTACAACTTTCAACAACGGATCTCTTGGTTCTGGCATCGATGAAGAACGCAGCGCTGTCTCTT	k__Fungi	p__Ascomycota	c__Dothideomycetes	o__Pleosporales	f__Didymellaceae	g__Ascochyta	0	0	0	0	0	0.0176209	0.0206911	0
TGCTTGCAGAAATGCTTGCACGGCGGCGGCCTTAAAACGCGCCAAATGGCACCCTTTGTTTACGAGTACCGTTCGTTTCCTCGGTGGGCTTGCCTGCCATGAGGACCAACAAAAACCTTTGTAGTAGCAGTATCTTCAGTAAAAACAAATATTAAAACTTTCAACAACGGATCTCTTGGTTCTGGCATCGATGAA	k__Fungi	p__Ascomycota	c__Sordariomycetes	o__Sordariales	f__Chaetomiaceae	g__Trichocladium	0.00633112	0.0138076	0.00486397	0.028538	0	0	0.0103455	0.00752851
AAAGCAATCCGGGGGGGAGGCGACCGAGCGAAGTTTGGTAGATCGTAGGGATTGTCGCTGGCCTTTGGAAACGAAGGCATGTGCACGTTCCGAGTTCTCCTTAGTCCTCCTTTGCCTTTCCTTTGGAAAACCCTTTCTTCACACCCGTGCACCCATTGTAGGTCTCCGCGAGGGGATCTATGTCTTCACATAAAC	k__Fungi	p__Basidiomycota	c__Agaricomycetes	o__Boletales	f__Paxillaceae	g__Paxillus	0.00422074	0.0155336	0.0226985	0.00407686	0	0	0.00517277	0
AGGGGGTAACCCCCCTTCGAGATAGCACCCTTGATTTTCGAGCACCTTCTGTTTCTTCGGCGGGCCCGCCCGCCGGTGGACAAATCCAAACCCTTTATTGCAATAGCAGTACGCTCTGATAAACAAAACAAAAAGTTAAAACTTTCAACAACGGATCTCTTGGTTCTGGCATCGATGAAGAACGCAGCGCTGTCT	k__Fungi	p__Ascomycota	c__Dothideomycetes	o__Pleosporales	f__Lophiotremataceae	g__Lophiotrema	0.0126622	0.0120817	0.055125	0	0	0	0.0168115	0
GTGAGGGCCTCTGGCCCGACCTCCAACCCCATGTTATCTGACACTGTTGCCTCCGGGGCGACCCGGCCTGCCTTCGGGCGATTCGGGGCCCCGGGTGGACCATTCAACTCTGCATCTTTGCGTCTGAGTAAATGATTGAATCAATCAAAACTTTCAACAACGGATCTCTTGGTTCTGGCATCGATGAAGAACGCA	k__Fungi	p__Ascomycota	c__Dothideomycetes	o__Capnodiales	f__Teratosphaeriaceae	g__Neocatenulostroma	0	0	0	0	0	0	0.0181047	0.0238403
ATTTTTTAGCGTACCTGTTTAACCAGGGCGTGACCTCTCACTTTTCAAACTCTGTGCACCCTTATGTGGCAAGGAAAGGGGGATTCGTCTCCCGGAACTTGCGGCTCATTTTATTAAACATTAAAAGTCAACGTATGTCAAAGAAATTTAATAACAAAAAAAACTTTCAACAACGGATCTCTTGGCTCTCGCATC	k__Fungi	p__Basidiomycota	c__Microbotryomycetes	o__Microbotryales	f__Microbotryaceae	g__Microbotryum	0	0.0258893	0.0178346	0	0	0.00587363	0	0
AGCTCGGAATGCGTGTTCGGTGCTGATGCTGCCCAGCGATGGGATGTGCTCGCTCGGATGCGTGTCCCTTCTCTATTCCACCCCTTTGTGAACCCAAGTGTGCGAGCCGATGAGAGATCGGAAGCTCGCATGCAAACCCTTAACATACCCCAATGAAGTATCAGAATGTAACTTGCGTTAACTCGCACAAATACA	k__Fungi	p__Basidiomycota	c__Agaricomycetes	o__Russulales	f__Peniophoraceae	g__Peniophora	0.0105519	0.00862977	0	0.0434865	0.0107933	0.00734204	0	0
TTTTTAAATATGAGTTTGTGTGTCATCCTGTATTGGGTGGTCATGCATAACTTCTATTGTAAACGTTGAACTAGATCATTGGTGTGTGGATTGTGTTTATCCAGTAATGGATAGGCATATCCCACACTGATAACCTATATTTAATATATACAATCAATATATACTACCAAACAAAAACTAATTCAATAGGACTTA	k__Fungi	p__Kickxellomycota	c__Kickxellomycetes	o__Kickxellales	f__Kickxellaceae	g__Ramicandelaber	0	0.0586824	0.00972794	0.0122306	0.0215866	0	0.0905235	0
GTTAACAACTCCCAAACCCCTGTGAACATACCGCACGTTGCTTCGGCGGACCGCCCCGGCGCCCGAATCCCCCCCGGGGGTGACGGCCCGGACCCAGGCGCCCGCCGGGGGACCCAAACTCTTGCCTTCGCCGCCGGCGGAATCTCCTTCTGAGTAACGAAACAAATGAATCAAAACTTTCAACAACGGATCTCT	k__Fungi	p__Ascomycota	c__Sordariomycetes	o__Hypocreales	f__Ophiocordycipitaceae	g__Haptocillium	0.0232141	0	0	0	0	0	0.00905235	0.0112928
GTTTACAACTCCCAAACCCATGTGAACATACCTGTCTTGTTGCTTCGGCGGCGCCACGGCCCTCACAGGCTGGGGCCCGCCAGAGGACCCAAACAAAACTCTTTGCATTTTGAATACAGTATTCTGAGTGACATGATTAAATAAATCAAAACTTTCAACAACGGATCTCTTGGCTCTGGCATCGATGAAGAACGC	k__Fungi	p__Ascomycota	c__Sordariomycetes	o__Hypocreales	f__Hypocreales_fam_Incertae_sedis	g__Myxocephala	0	0	0.0389118	0	0	0	0.00646596	0
CAGTAGCTTGCTACTGGTCGGGAGGCGTTGTAAGTCCGCATAGTTTAATTACTGATGAGCGGCAGGCACTCTTTCTGCACCCTTGTCTTTTGCGCACTCATGTTTCCTCGGTGGGCTTGCCTGCCGATTGGACAAAACTATAACCTTTTTAATTTTCAATCAGCGTCTGAAAAAACTTAATAATTACAACTTTCA	k__Fungi	p__Ascomycota	c__Dothideomycetes	o__Pleosporales	f__Phaeosphaeriaceae	g__Septoriella	0	0	0.00810662	0	0.133117	0.0117473	0	0
ATTGTTCGAATTCCATACGGGCATTTTCTAAAAATCCGTATCCACACCGGTAGGGTTTTCTTTTTCCGTTTGGGAGAAAGTGGCCCTTGCCGTAGGGTTCTGTTCTCTTCTCTCTCTTTTTTTTTTTCTTTTTTTTAAGAGAAAAGGGGAGAGAGGGGGGGGGATGGTTCCTGTCTGACCCATGCCTATAATTTT	k__Fungi	p__Calcarisporiellomycota	c__Calcarisporiellomycetes	o__Calcarisporiellales	f__Calcarisporiellaceae	g__Calcarisporiella	0	0	0	0	0	0.0293681	0	0
GTAAGGGTCTCTGGCCCGAACCTCCAACCCTCTGTTGTTATAACTACTTCGTTGCTTTGGCGGGACCGCGAAGGTTCTCCCGAGCGCGCCAGTCTCCGGACAGGCGAGCGCCCGCCAGAGTCTAACCAAACTCTTGTTTTAAACCAGTCGTCTGAGTATAAAATTTTAATTAAATTAAAACTTTCAACAACGGAT	k__Fungi	p__Ascomycota	c__Dothideomycetes	o__Dothideales	f__Dothioraceae	g__Hormonema	0	0	0	0	0	0.0132157	0	0.0163118
GTTAGGGCCCTCGTTGGCCCGACCTCCCAACCCCTTGTTTAATTATACCATTTGTTGCTTCGGCGGGCCGGTCTACCCAGACCGCCGGAGGGTGCACACCGCCCCTCTGGAGAGTTTTGCCCGCCGATGGCCCCCTTCAAAAATCTTGAACCCAACCGTGACGCCTAAATTGATTTATTGTATAATGTACAAAAA	k__Fungi	p__Ascomycota	c__Arthoniomycetes	o__Lichenostigmatales	f__Phaeococcomycetaceae	g__Phaeococcomyces	0.0316556	0	0	0.00815372	0	0	0	0
ATAAACTTGGTGGGTTGTTGCTGGCTTTTCGGAGCATGTGCACACCCAACCCATTGTTTTTCTCCACCTGTGCACCATTTGTAGACTTGGATACCTCTCGGGGGAAACCCCGGTTTGAGGATTGCTGGCTTCTTCAGAGGTCGGCTTTCCTTGCATTTCCAGTCTATGTTTTCATATACACTATAATGTTATAGA	k__Fungi	p__Basidiomycota	c__Agaricomycetes	o__Agaricales	f__Tricholomataceae	g__Paralepista	0	0.0224374	0	0	0.0251844	0	0.00646596	0
GTTCTACAACTCCCAACCCCTGCGCACCGTACCCCAGTTTGTTCTCGTTGCCTCCTGGCGGCGGGCCCCCGGCGCCACCGCCGCGGGGCCCCCGCCAGCGGCGGCGAGCCCTCTGAACCTTTTTTTCGCAACCAGCCCGTCTGAGCAAAACAAACAAATGAATCAAAACTTTCAACAACGGATCTCTTGGTTCTG	k__Fungi	p__Ascomycota	c__Sordariomycetes	o__Ophiostomatales	f__Ophiostomataceae	g__Sporothrix	0	0.0155336	0.00972794	0	0.0503688	0	0.0258639	0.00627376
ATTCAGAAGGCTTGGGTTGTAGCTGGTCTTTCGGGACAAGTGCTCGCCCTTGCTCTTTCCGACACACCCTGTGCACTCCCGCGTGGGCTGCGGTGACTTCGGTTGCCGTGCCCGCGATTTTATACACTCTTTGTATGTCTCAGAATGTCTTTGCGTGTTGCGCATCTAATACAACTTTCAACAACGGATCTCTTG	k__Fungi	p__Basidiomycota	c__Agaricomycetes	o__Russulales	f__Stereaceae	g__Amylostereum	0	0	0	0.0122306	0	0	0.00517277	0.00752851
TTCCGAGTTGTCTACCCGACACTCGATACTCTGACCAACCACCGTGACTTGTACCAGTAATACTTGCCGGATGAGCCTTGGAGTCTACTGTGCCCTCGGGCATGGTGGGCACTCTGGTTGCCGGCAAGGTTTAACAACTTATACATAACCTAATCCACTTAACTATTGATACCTGGATGCATGATGGAAGGAGGG	k__Fungi	p__Zoopagomycota	c__Zoopagomycetes	o__Zoopagales	f__Piptocephalidaceae	g__Piptocephalis	0.0126622	0	0	0	0	0.0190893	0	0.0025095
GTTAGGGTCTTCTAGGCCCGACCTCCAACCCTTTGTCTACTATACCACTTGTTGCTTCGGCGAGCCCGTTTCTTGAAATATAGAGACCGCCGGGGGTTTTATACCCCTGGTCCGTGCTTGTCGATAGCCTTTATTAAATTCTTGTTTAACTGTGTCGTCTAAGTAAAGCACTTAATTAAACCAAAACTTTCAACA	k__Fungi	p__Ascomycota	c__Eurotiomycetes	o__Chaetothyriales	f__Herpotrichiellaceae	g__Capronia	0.00633112	0	0	0.0190254	0	0.0264313	0	0
GCTAGACCGCGTGTGGTCACCGCGCGCCCGGGGGGACTCTCCCGGGCGTAGCGGTCGGCCATGCGCGCGTCGAGCTCCACCCGTGAACACTGAACCTCATGTTGCCTTGGCGGGCCCGCCGGATCTCCGGCCGCCGGGGGATGGGCCGCGCGCTCGCGCTCAGTCCGCCCCGGGCCCGCGCCCGCCAAAGGATAC	k__Fungi	p__Ascomycota	c__Eurotiomycetes	o__Onygenales	f__Onygenaceae	g__Amauroascus	0	0	0.0324265	0.00407686	0.0359777	0	0	0
ACATAGGACGTCCAACTTAACTTGGAGTCCGAACTCTCACTTTCTAACCCTGTGCATTTGTTTGGGGTAGTAGCCTTTCGAGGCGAATCCCTATTCACTTATAAACACAAAGTCTATGAATGTATTTAATTTTATAACAAAATAAAACTTTCAACAACGGATCTCTTGGCTCTCGCATCGATGAAGAACGCAGCG	k__Fungi	p__Basidiomycota	c__Microbotryomycetes	o__Sporidiobolales	f__Sporidiobolaceae	g__Rhodotorula	0.0105519	0.0138076	0	0	0	0.0308366	0	0
ACAAACCGGTGTGGCTGAGCTGGCCTTTTCGAAGGCATGTGCACGGCCCGCCATTGTTTCATCCTTCTCTTCCACCTGTGCACTTCTGTGGGCCCACTCCAGCACACGCCTTAGTGCGCTGGAACCTGGTGCCTACGTTTCACTATCTACACCATCGAATGTTCAGAATGCATGAATTGGGCGTTACTGCCTATA	k__Fungi	p__Basidiomycota	c__Agaricomycetes	o__Agaricales	f__Pluteaceae	g__Pluteus	0	0	0.00324265	0	0	0	0.0323298	0
GATCATGCCCCTCGGGGTAGACCTCCCACCCTTTGTTTACAATACCTTTGTTGCTTTGGCGGCCCCGTCGCAAGACCACCGGCTCCGGCTGGTCCGCGGCCGCCAGAGGACCCAAAACTCATATTATCATTGTCGTCTGAGTACTATATAATAGTTAAAACTTTCAACAACGGATCTCTTGGTTCTGGCATCGAT	k__Fungi	p__Ascomycota	c__Leotiomycetes	o__Phacidiales	f__Phacidiaceae	g__Allantophomopsis	0	0	0	0	0	0	0	0.0225855
AACACAAGAAGTGGGGGTCGATGCTGGTCTCGCAAGGGACATCGTGCGCGCCCCTATCTTCTCTTTCATTCATCTACCCCTATCTGTGCACCCTATGTGGGCCGAGATATTCGGCCTACGCATTCTTATACACTCCAGTAAACGTTCAATGAATGTATCATTCGAGCTTTGACTCGATATAATCTAATACAACTT	k__Fungi	p__Basidiomycota	c__Agaricomycetes	o__Atheliales	f__Atheliaceae	g__Athelia	0	0	0	0	0	0	0	0.0225855
ATATTCTTGATGGGTTGTAGCTGGCTCTCCGGAGCATGTGCACGCCTGTCTTGACTTAATTCATCCACCTGTGCACTTTTTGTAGTCTTGGAGGTTGAGAGCGGTCGACTATCGGATGGTTGTTATGGCCTTTCCGGATGTGAGGAATTGCTGAGTGCAAAAGCATACAGCTCTTCTCAAAATGACTCGCAATAC	k__Fungi	p__Basidiomycota	c__Agaricomycetes	o__Agaricales	f__Lycoperdaceae	g__Bovista	0	0.0414229	0.0308051	0.0108716	0	0	0.00646596	0
GTTGAAAGACTCCCCATACCATCGCGAACGTTACCCTTAACCGTTGCTTCGGCGGGCGGTCTCCTCTCCCCCCCCCTTCTGGGGGCGGGTTGGGAAGCCCCTCGGCCCTCCCTTTCCCTTCGCGGGGTTGGGGCGGGGCGCCCGCCGGAGGTCACGCAAACTCTTGATACCTGAAACGGCCTCTCTGAGTATTCT	k__Fungi	p__Ascomycota	c__Sordariomycetes	o__Sordariales	f__Chaetomiaceae	g__Corynascella	0	0	0	0	0	0	0	0.0225855
GCCGTGACGGTTCGGCCCCTATTTGGGGTCGGCCGCCCACCTGGCCATCCGTGTTTACTGTACCTGTTGCTTCGGCGGGCCTGCGGGCTTGCTCGCTGCCGGGGGATTTTGGTTCCCGGGCTCGTGCCCGCCGAAGACGCCTACAAACTCTTAAAGATTGATGTCTGAGCAATTGATTAATTAGTTAAAACTTTC	k__Fungi	p__Ascomycota	c__Eurotiomycetes	o__Onygenales	f__Onygenales_fam_Incertae_sedis	g__Spiromastix	0.00844149	0	0.0275625	0.00407686	0	0	0	0
GTTATTACTCCAAACCCTTTGTGAACCTTACCATTTTGTTGCTCGGCGTACCGCGGGCCGCGGCTTCGGCCCGTCCCGCAGCGCGCCAGAGGACCCAACTCTTCAATTTATAGCGTACCTTCTGATTTACAAAACAAACAAGTTAAAACTTTCAACAACGGATCTCTTGGTTCTGGCATCGATGAAGAACGCAGC	k__Fungi	p__Ascomycota	c__Sordariomycetes	o__Togniniales	f__Togniniaceae	g__Phaeoacremonium	0.00422074	0	0.0194559	0.00407686	0	0	0	0
GTTCGTTCGGCCGCTCGGGTCGGCCCTGCACCGGCGGAGACGCCGTGCTGCGGGCCCTCGGGCGTGCCTTCCAAACCAAACCCCTGTGAACCTTTTGGGAGGGCCGAGCCGTTCGCGGCGAAGTCGTCCCCTTTACAAACTCTGTATTTCATAGAATGACCGCGGACTTCGTCTGCCTAAACACATAACAACTTT	k__Fungi	p__Basidiomycota	c__Agaricomycetes	o__Russulales	f__Peniophoraceae	g__Subulicystidium	0	0.0103557	0.0340478	0	0	0	0	0
ATAAACTTGGTTGGGTTGTTGCTGGCTTTTCGGAGCATGTGCACGCCTAGCGCCATTTTTACCACCTGTGCACTTTTTGTAGATCTGAAACACCTCTCGAGGCAACTCGGTTTGAGGATTGCTGCGCGAAAGCTCGGCTTTCCTTGCGTCTCAGGTCTATGTTTTTACATACCCCATAAGAATGTTTTAGAATGT	k__Fungi	p__Basidiomycota	c__Agaricomycetes	o__Agaricales	f__Tricholomataceae	g__Clitocybe	0	0	0.0340478	0	0.0251844	0	0.00775916	0
TTGGCCTAACGGCCGTTTCATTAATCCCAAACCTCTGTGAACCGTTTGACCTCCGGGTCTTTTACAAACAATAGTGTAATGAACGTCAATGTATCTTTAACAATACAAAACTTTCAACAACGGATCTCTTGGCTCTCGCATCGATGAAGAACGCAGCGCTGTCTCTTATACACATCTCCGAGCCCACGAGACACT	k__Fungi	p__Basidiomycota	c__Tremellomycetes	o__Tremellales	f__Rhynchogastremataceae	g__Rhynchogastrema	0	0	0	0	0	0	0	0.0175665
GTTACCGCTCTACAACCCTTTGTGAACATACCTAACCGTTGCTTCGGCGGGCAGGGGAAGCCTCTCGTGGGCGGACCCTCCCGGCGCCGGCCCCGTCACGGGGGCGGAGCGCCCGCCGGAGGAAACCAAACTCTATTTACACGACGTCTCTTCTGAGTGGCACAAGCAAATAATTAAAACTTTTAACAACGGATC	k__Fungi	p__Ascomycota	c__Sordariomycetes	o__Glomerellales	f__Glomerellaceae	g__Colletotrichum	0	0.00345191	0	0.0203843	0	0	0	0
GATCGAACCTCTGGGAGGGGGAGGGCTTCCCGAACCCTTTCGAGGCTTCAGCCCTCTAACACCTGTGTGCACCCACTGTAGGTCCTTAGGGACCTATGTCTTCTTCGAACTCGCATGTCTACAGAATGTCGTCCGCGACCTCGGTCGCAGGAAACCTAATACAACTTTCAGCAATGGATCTCTTGGCTCTCGCAT	k__Fungi	p__Basidiomycota	c__Agaricomycetes	o__Boletales	f__Sclerodermataceae	g__Scleroderma	0	0	0.0308051	0.0190254	0.0647598	0	0	0
GTTGAGGTGACCTCGTGGCTGACCCCCTTACGGGGCATTCAGCAGGGGTCATACTCCTCACCACCCGTGTTTACCATACCTGTTGCTTCGGCGGGCCCGCCGCTCGTCGGCCGCCGGGGGACAACTGTCCCCGGGCCCGTGCCCGCCGAAGACCCCTCGAACACTGCCTGAAGGTTGCTGTCTGAGTGAAAAATA	k__Fungi	p__Ascomycota	c__Eurotiomycetes	o__Onygenales	f__Arachnomycetaceae	g__Arachnomyces	0	0	0.0275625	0.00679477	0	0	0	0
GTTAGGGTCTCCTCCGTGAGGCCCGACCTCCCAACCCTGTGTCTAACAAACCTGTTTGTGTTGCTTCGGCGGAACGGCAGCGACCTATTAGCCCCCCCTTCACCGGGGGGGACGGTTGTCCGTCGCCGGGGGACTTACGGTCTCACGACCGCCCCTGGAGAGCGTCCGCCGATGGCCCCAACCAAAACAACTACC	k__Fungi	p__Ascomycota	c__Leotiomycetes	o__Helotiales	f__Dermateaceae	g__Trimmatostroma	0	0	0.00648529	0	0	0.0190893	0	0
ATGTTACTCCGGTAACTTTATAATCCCTTAACACCTGTGCATTTTGTCGCTTCGGCGATATTATACAAACATCAGTGTAATGAATGTAAATTATTATAACAAATACAACTTTCAACAACGGATCTCTTGGCTCTCGCATCGATGAAGAACGCAGCGCTGTCTCTTATACACATCTCCGAGCCCACGAGACTAGGC	k__Fungi	p__Basidiomycota	c__Tremellomycetes	o__Tremellales	f__Bulleribasidiaceae	g__Hannaella	0	0	0	0	0	0.0264313	0	0
GTTGCAAAACTCCCAAACCATCGTGAACGTTACCTATATCGTTGCTTCGGCGGGCGGCGCGCCCGGAGGGGTCCTAACCGGCCCCCCCGCGGTCCGCCCTCGGCCCCACCGTGGGGCCCGCCGGAGGTCTACCAAACTCTGAATTTATATGGCCTCTCTGAGTCTTCTGTACTGAATAAGTCAAAACTTTCAACA	k__Fungi	p__Ascomycota	c__Sordariomycetes	o__Sordariales	f__Chaetomiaceae	g__Dichotomopilus	0	0.0155336	0	0.0258201	0	0	0	0
GTGAGGGCCCCCGCGCCCGACCTCCAACCCTTTGTCGATTGCTATCTGTTGCCTCGGGGGGCGACCCGGCCGTCCGCGCCCGGGAGTCCCCCAGAGGACCAATCAACTCTGCATCTTTGCGTCGAGTATTGAACATAAATCAATCAAAACTTTTAACAACGGATCTCTTGGTTCTGGCATCGATGAAGAACGCAG	k__Fungi	p__Ascomycota	c__Dothideomycetes	o__Capnodiales	f__Extremaceae	g__Extremus	0	0	0	0	0	0	0.0219843	0
ATTTTAGGGTGCTCTTCTCCTTCTTAACAAAGGGAAGAGGCCTGACCTCCACTCTCCAACACTGTGCACTTATTGGCATTAGAATCTTAGCCTCACGGCGGACTCTTTTGCGGCTTTATTTCTTAACACTAGTCAAAGAATGTAAAACAAAACCATAACAAAAAAAAACTTTCAACAACGGATCTCTTGGCTCTC	k__Fungi	p__Basidiomycota	c__Microbotryomycetes	o__Microbotryomycetes_ord_Incertae_sedis	f__Chrysozymaceae	g__Fellozyma	0	0	0	0	0	0	0	0.0175665
GAAGCGGCCTCGCGGCCGTGGGGGCTTCGGTCCCCGACTCACACCCTCTGTTTACATACGTTTGTTGCTTTGGCGGGCCTTGGGGTCATACCCATGCGTCTCAAGGGCTGCTCCGGTGACGGACAGCCTGGCGCGTGCGCCCGTCAAAGGCCCTATCAATTCTGTTTATCAGTGTCGTCCGAGTAAAAACCAAAT	k__Fungi	p__Ascomycota	c__Lecanoromycetes	o__Lecanorales	f__Lecanoraceae	g__Scoliciosporum	0.00422074	0	0	0.00543582	0	0.0146841	0	0
TTTGAAAGCAAGCCCCTTTTCTTTTAAAAAAGGAAGTGGTTTGCGAATATATTTAAAACCCCCCACTCTTTTAAAATAATAAAAATTTTCATATCTTTATGAATAAAAAAGATCACTTTCAACAACGGATCTCTTGGCTCTCGCATCGATGAAGAACGCAGCGCTGTCTCTTATACACATCTCCGAGCCCACGAG	k__Fungi	p__Glomeromycota	c__Glomeromycetes	o__Glomerales	f__Glomeraceae	g__Glomus	0	0.0207114	0.0729596	0	0	0	0	0
GTTAGGGTCCCAGTGGCCCAACCTCCAACCCTCTGTTGTTAGAACTACCTTGTTGCTTTGGCGGGACCGCCCGCGGGTTTCACGACCCCGGGCGCGCCTGGTCTCCGGACCGAGCGAGCGCCCGCCAGAGTCCAACCAAACTCTTTGTATTAAACCAGTCGTCTGAGTATAAAATTTTAATTAAATTAAAACTTT	k__Fungi	p__Ascomycota	c__Dothideomycetes	o__Dothideales	f__Dothideaceae	g__Endoconidioma	0	0	0	0.0217433	0	0	0	0
ATGTGATTAGCAAGACCGTAAGGTCTTGCTATAAACTTGTATTTAAAACCTTCACTCTTTAAAAAACTATATATTTTTATTATAAAAATAATAAAAGATCACTTTCAACAACGGATCTCTTGGCTCTCGCATCGATGAAGAACGCAGCGCTGTCTCTTATACACATCTCCGAGCCCACGAGACCGTACTAGATCT	k__Fungi	p__Glomeromycota	c__Glomeromycetes	o__Glomerales	f__Glomeraceae	g__Kamienskia	0	0.0327931	0	0	0	0	0	0
ATTTTAGGGCGCTCTTCTCGCTTTTAACAAGCTTGAGAGGCCTGACCTCCACTCTCCAACTCTGTGCACCTTTCGGCATTGAAGAAACGGACGCTGGAAACGGCTGAAGTTGACTCGATGCGGCTCTTTTTAAACATGAGTTAAAGAATGTAAACAAAACATAACAAAAAAAACTTTCAACAACGGATCTCTTGG	k__Fungi	p__Basidiomycota	c__Microbotryomycetes	o__Microbotryomycetes_ord_Incertae_sedis	f__Chrysozymaceae	g__Yurkovia	0	0	0	0	0	0	0	0.020076
GTTTTCAACTCCCAAACCCCTGTGAACATACCATTTTGTTGCCTCGGCGGTGCCTGTTCCGACAGCCCGCCAGAGGACCCCAAACCCAAACTTCCTTGAGTGAGTCTTCTGAGTAACCGATTAAATCAATCAAAACTTTCAACAACGGATCTCTTGGTTCTGGCATCGATGAAGAACGCAGCGCTGTCTCTTATA	k__Fungi	p__Ascomycota	c__Sordariomycetes	o__Hypocreales	f__Nectriaceae	g__Dactylonectria	0	0	0	0.0217433	0	0	0	0
TTAAATCGAGAGCGTCTTCATTGACCTCTCACCCTTCACATCCACATACACCTGTGCACCGTTTGACTCTTTTAAAAGACGCAAGTCTGCAAAGAGAGTCATCAATTTTATACATACCCCAGTCTTATGAATGTAACAGTTTTAATAAACAAAATAAAACTTTTAACAACGGATCTCTTGGTTCTCGCATCGATG	k__Fungi	p__Basidiomycota	c__Tremellomycetes	o__Cystofilobasidiales	f__Mrakiaceae	g__Mrakia	0	0	0	0	0	0	0.0168115	0.00501901
ACTCGCAAGACTCCTTACACCCTGTGAACCTTACTGTATACGCGTTGCTTCGGCGGGTCCGCCCGCCGGCAGCATACCACATTCTGTTTCTCTGCGTTGGCATCTCGAGAAAAAAGCAAATAAGTTAAAACTTTCAACAACGGATCTCTTGGTTCTGGCATCGATGAAGAACGCAGCGCTGTCTCTTATACACAT	k__Fungi	p__Ascomycota	c__Leotiomycetes	o__Helotiales	f__Vibrisseaceae	g__Phialocephala	0	0	0	0	0	0.00587363	0	0.0138023
GTTGCAACACTCACAAACCCACTGCAAACGTACCTATTTTGGCGACTCCGGCAGGCGGCCCCAGGGCGGGGCCTCAGCCTTTTTAGGCGCCTGCCGAAGGTGCCGCAACTTTACTCTGTAACTATATATTCTGAGTCCAAAGACAAAATATCAAAATTTTCAATTGTGGATCTCTTGGTTCTGGCATCGATGAAG	k__Fungi	p__Ascomycota	c__Sordariomycetes	o__Myrmecridiales	f__Myrmecridiales_fam_Incertae_sedis	g__Atractospora	0	0	0	0.00679477	0	0	0.0103455	0.00501901
GCTCCTGCCCTCCGGGTAGAGATGCCACCCTTGTGTACCAGACCGCTGTTGCTTTGGCGGGCCCAGCCCGCCAGAGACCCCAAACCCTGAGCGTGTGTGTCGTCGGAGTACTATTCAATAGTTAAAACTTTCAACAACGGATCTCTTGGTTCTGGCATCGATGAAGAACGCAGCGCTGTCTCTTATACACATCTC	k__Fungi	p__Ascomycota	c__Leotiomycetes	o__Thelebolales	f__Pseudeurotiaceae	g__Pleuroascus	0.016883	0	0	0.00815372	0	0	0	0
TTAAACCGGAGAGCGTCTTCATTGACCTCTCCAACCCTTCACATCCACATACACCCTGTGAACCGTTTGGCTTTGTTGAGCTGAAAGTTGAAAGAATAGGCTTGCAAAAGTCTAGTCGGACGATGGACAGATCGCAAGGTCATCATCATATACATACACGAAGTCTAATGAATGTAAACGTTTTATATAAACAAA	k__Fungi	p__Basidiomycota	c__Tremellomycetes	o__Cystofilobasidiales	f__Mrakiaceae	g__Udeniomyces	0	0.0241633	0	0	0	0	0	0.0025095
ATAAAATTGATGTGGGTTGTAGCTGGCTCTCTAGGGAGTATGTGCACGCCCCGTCATCTTTATATTTCCACCTGTGCACCTTTTGTAGACCCAGAAGGCTTGAGCAATCGAGTCGTTTGGGCCTATGTTTATCATATACCCCATAGTATGTATTAGAATGTATCAGTGGGCTTTGTGCCTATAAACACTATACAA	k__Fungi	p__Basidiomycota	c__Agaricomycetes	o__Agaricales	f__Strophariaceae	g__Psilocybe	0	0	0	0	0.0539665	0	0	0
ATCTATTAGGGAGGAGTTGTGCTGGCCCTTTTCTGGGCATGTGCACGCTTCGCTCGAAAGCTTTCAAACCCCTGTGCACATCTGTAGGGAATGCGAGCGCCTGCGCTTGCTGACCCTATGTTTTATTATATACCCATTGTATGTCTCTGAATGTCTAAACACCTTCTGTGCGCTGTAAAAGGCGTGCGGATTGAA	k__Fungi	p__Basidiomycota	c__Agaricomycetes	o__Amylocorticiales	f__Amylocorticiaceae	g__Amylocorticiellum	0.0295452	0	0	0	0	0	0	0
GAGTGACGGACGCCCGCGGCGCCGTCCCGGGGGCCCCGCCCCCGACCTCTTCAACCCTGTGAATATTTGCCCTTGTTGCTTCGGCGAGCGTCGAGGCCTTTCGCGCCTCGGCCCCGGCTCCGGCCGGTGAGCTCTCGCCCGAGGCCCTCTCCATTCGGCTCTACAGTGACGTCCGAGGATTTGCAATCAATATCA	k__Fungi	p__Ascomycota	c__Lecanoromycetes	o__Teloschistales	f__Teloschistaceae	g__Xanthoria	0.0295452	0	0	0	0	0	0	0
ACTCGCAAGACTCCCGTAAACCACTGTGAACTTACCTACAACCCGTTGCCTCGGCGGGTGCTCCGGGCGCGTCTTCGGGCGCTCCGGGGCGCTCCAGCCCGCCGGCGGCCCCTAAACTCTGTCTCTGTAACGTTGGCATCTCCGAGCAGACTATAAACGAGTCAAAACTTTCAACAACGGATCTCTTGGTTCTGG	k__Fungi	p__Ascomycota	c__Sordariomycetes	o__Chaetosphaeriales	f__Chaetosphaeriaceae	g__Codinaea	0.0232141	0	0	0	0	0	0	0
AGTTACCCTTCAAAACCCTTTGTGAACGTTACCTCTTGCCGCGTTGCCTCGGCGGGAGGCGGTGGGAAGTCTCTCCGGAGGCCCCCGCCGTCCCCGCCGGCAGCGCCAAAACTCTATTTGCACAGCGGACTGTATGTTCTGATTTATAAAAAAAACAAGTTAAAACTTTCAACAACGGATCTCTTGGTTCTGGCA	k__Fungi	p__Ascomycota	c__Sordariomycetes	o__Microascales	f__Microascaceae	g__Kernia	0	0	0.0226985	0	0	0	0	0
ATTATGAAAGGGGTTGTCGCTGGCTGTTAGCAGCATGTGCACGCTCTGATCATTATCCATCTTACACACCTGTGCACACACTGTAAGTCGGCTTTTGATGCAAAGTAAGGGTCTTCATTGACTCTGCTTCAAATTGGGAGCCTTCTTATGTTTTATCACACACTACTTCAGTTTAAAGAATGTCAAATCGCGTTT	k__Fungi	p__Basidiomycota	c__Agaricomycetes	o__Polyporales	f__Fomitopsidaceae	g__Piptoporus	0	0	0	0	0	0	0.0181047	0
ATATCGTGCGGGGTTGAAGCTGGCCTCTCGGGGCATGTGCTCGCCTTGTTCATATCCATCTCACACCTGTGCACACTCGCGTGGGTCGGTCGGGCTCTTTTTTGCGCCCTTCCGAGCCGCGTCTTCTCACAAACTCTTCGTATGTCTTCAGAATGGTATCAATGCTATAAAACGCATCTTATACAACTTTCAACA	k__Fungi	p__Basidiomycota	c__Agaricomycetes	o__Russulales	f__Bondarzewiaceae	g__Heterobasidion	0.016883	0.00517786	0	0	0.0287822	0	0.0155183	0
GTTAGGGTGTCGCCTCGGCGCGCCCGACCTCCCAACCCTTTGTCTACCTTACCACACCGTTGCTTCGGCAGGCCGCGCCGACCCCCGGGGATTCGTCCCTGGGGCGAGGCCGTCGGGGGCCTTTGTGCCCCGGGCTCGCGCCTGTCGATGGCCACTATCAAACTCATGTCTAAACGTGTCGTCTGAGTAAAATAT	k__Fungi	p__Ascomycota	c__Eurotiomycetes	o__Chaetothyriales	f__Cyphellophoraceae	g__Cyphellophora	0.00844149	0	0	0	0	0	0.0116387	0.0138023
ATATGGCATATTCCATGTGGATATACCCAATCAACCCATTCTGAGTACCTTACCTGTTGCTTTCACACAGTGTCTGCGCTCTTTTGCGTAGACATCCAAACCGACATTCGCTTGTTGGCCTTGGACATGTGTGAAAGGTATACATCAAACTCTTGCATTACCATGTATTCTGTCTGATTATGTTTAATACAAAAA	k__Fungi	p__Ascomycota	c__Pezizomycetes	o__Pezizales	f__Pyronemataceae	g__Pseudaleuria	0	0.0241633	0	0	0	0	0	0
ATAAACCTGGTGGATTGTCGCTGGCTCTCTCGAGGGCATGTGCACATTCATCATCTTTATCTTTCCACCTGTGCACATATTGTAGATATGGAGACCATCTTTTCCAAGTCTTTATTGGTTTGGGGTATGAGGAAATGTAGGCTCTTTGACCGAGTCAGCTTTCCTTGGGTAGCCATGTCTATGTCTTTCATATAC	k__Fungi	p__Basidiomycota	c__Agaricomycetes	o__Agaricales	f__Crepidotaceae	g__Crepidotus	0	0.00862977	0.0129706	0	0	0	0.00775916	0
ATAAACTAGGTGGGTTGTTGCTGTCCCTCTCGGGGGAATTGTGCACGCCCTACCTTTTTTGTTTTTCCACCTGTGCACACACTGTAGGTCTGGAGGGGAAGGGAGGCAACTCCCTGACGCTTCAGGTCCTATGTCTTTACACATACACTATTAAAAGTAACAGAACGATTCAATGGGCTCTAAGCCTATAAACTA	k__Fungi	p__Basidiomycota	c__Agaricomycetes	o__Agaricales	f__Bolbitiaceae	g__Panaeolus	0	0	0	0.0135895	0	0	0	0
GTGTCTGTGCGGCCGTCCCTAACCGGGCGCCGCGCACTCCCACCCTTGTCTACCCTACCTGTTGCTTCGGCGGGCCTGTGGTGCGGACGAGTCCGTTCGCATCGCTGCCGGGGGGCCTCCATGGTCCCCGGGCTCGCCTGCCCGCCGAAGGAAACTGAACTCCAGTCGAAGTATGATGTCTGAGAATTATTTTGA	k__Fungi	p__Ascomycota	c__Eurotiomycetes	o__Onygenales	f__Ascosphaeraceae	g__Ascosphaera	0	0	0	0.0122306	0	0	0	0.0025095
TATACATTAATATATCTTCCAACCCCCTTCTATTGTGAACTTTTGGTGTAAGCTAAGCTAGTGCCCCTATTTATTAGGGGTAATGCCCCTATCTCAATAGGGGTTCTAGCCTTACAAACCAACTTTTTTTCATATACACTATGACTACATATATGTATTATGCATGAGCTATACAATATAAAATAACTTTCAGCA	k__Fungi	p__Basidiomycota	c__Agaricomycetes	o__Russulales	f__Lachnocladiaceae	g__Asterostroma	0	0	0	0	0	0	0.0142251	0
AATGCAAGGACGCTCTTTTTAGAGGTCCGACCCAAATCATTTTCCTTTACACTGTGCACATACTACTTTTTTCTACACCATTTTTTACGCATTAGTCTAAGAATGTAAAATCAGTCTCGAAAGAGCAATAAAGTAATAAAACTTTCAGCAACGGATCTCTTGGCTCTCGCATCGATGAAGAACGCAGCGCTGTCT	k__Fungi	p__Basidiomycota	c__Cystobasidiomycetes	o__Cystobasidiomycetes_ord_Incertae_sedis	f__Symmetrosporaceae	g__Symmetrospora	0	0.00690381	0.00972794	0.0312559	0	0	0	0.0125475
GTTTGAAGTGGGTTTGATGCTGGCCTGCGTAACACCAGGCATGTGCTCGCCCCGCTCATCCACTCAACACCTGTGCACCTTTGAGGCAATTTGCCCTCCATTAACTTGGAGCCGTTCCCTTTGCTTTCACGAGCTAGAGGTTGAGCCAGGGCGAATTGTTTCACTTTACACATACACCATTAAAAGTTTAGTAGA	k__Fungi	p__Basidiomycota	c__Agaricomycetes	o__Hymenochaetales	f__Rickenellaceae	g__Rickenella	0.0253245	0	0	0	0	0	0	0
GAGACGGGGTCTAACCGGCCTCAACTCTTCATCCGTGTCTACATACCAATGTTGCTTTGGCGAGCCTCGGGCTTGTTCCGGGGAGTTCACGCTCCTTCGCCCGCCAAAGGCCCATATAAAACCTGTTATCAGTGTCGTCCGAGTAAACATATAATAATTAAAACTTTCAACAACGGATCTCTTGGTTCTGGCATC	k__Fungi	p__Ascomycota	c__Lecanoromycetes	o__Caliciales	f__Physciaceae	g__Physcia	0.00422074	0	0	0	0	0.0132157	0	0
GAGTTTGTGGGCTTTGCCCACTGTCTCTTACCCATGTCTTTTGAGTACTTACGTTTCCTCGGTGGGCTCGCCCGCCGGTTGGACAATTTAAACCATTTGCAGTTGCAATCAGCGTCTGAAAAACATAATAGTTACAACTTTCAACAACGGATCTCTTGGTTCTGGCATCGATGAAGAACGCAGCGCTGTCTCTTA	k__Fungi	p__Ascomycota	c__Dothideomycetes	o__Pleosporales	f__Didymellaceae	g__Paraboeremia	0.0211037	0	0	0	0	0	0	0
AAAGCAAATCCGAACGGGGGAGATGATCGGGCGAAGTTTGGTAGATCGTAGGGATTGTCGCTGGCCTTTGGCAACGAAGGCATGTGCACGTTCCGAGCTCTCCTTAGTCCTCGATCGCTCTTCCTTTGGAGACCTTTCTCAACACCTGTGCACCTTATTGTAGGTCCCGCAAGGGATCTATGTCTTTATCTACCC	k__Fungi	p__Basidiomycota	c__Agaricomycetes	o__Boletales	f__Melanogastraceae	g__Melanogaster	0	0.0224374	0	0	0	0	0	0
TTTGGCGAACCGAGCGTTAGCGAGGTTTTGCGATCAACTTGTATTTAAAACCCAACTCTTTATAATATTTATACATAATTTTAATGATTAAAATTAAAGATCACTTTCAACAACGGATCTCTTGGCTCTCGCATCGATGAAGAACGCAGCGCTGTCTCTTATACACATCTCCGAGCCCACGAGACCGTACTAGAT	k__Fungi	p__Glomeromycota	c__Glomeromycetes	o__Glomerales	f__Glomeraceae	g__Dominikia	0	0.0224374	0	0	0	0	0	0
AATGAGGCAAAGGGCGGCCCAACCGCCGCCCGGAGCCGACCCTCTCCACCCTGCCTTTTTGAAAACCTCACCTCCTCCCCGGCCTCCGCGCCGGGCTGGCTTACTTGAAAAAACCTTGCAGTTATAGTCTATTCAGTTATTTTAAACAAAATTACAACTTTCAACAATGGATCTCTTGGCTCTGGCATCGATGAA	k__Fungi	p__Ascomycota	c__Dothideomycetes	o__Pleosporales	f__Torulaceae	g__Torula	0.00633112	0	0.0162132	0	0	0	0	0
ATAAACTTGGTGGACTGTTGCTGGCTCCTCAGGGAGTACTGTGCACGTCTATCATTTTTACTTTTCCACCTGTGCACCTTCTGTAGACCCGCATTCTGGTTGTCGAGCAATATCGCTTGGAGTTGAGGTTTGCTGTGCAGCTTCCCTGCTGTCGGCTCTCCTGTGAGCAACGTCCAGAGGGTCTACGTTATTATA	k__Fungi	p__Basidiomycota	c__Agaricomycetes	o__Agaricales	f__Bolbitiaceae	g__Pholiotina	0	0	0.0178346	0	0	0	0	0
ATAAATTTGGTTAGGTTGTAGCTGGCTCTTAGGAGCAATGTGCACACCTGCCATTTTTTACTTCTCCACCTGTGCACCTTTTGTAGATTTTGAAACTATTTTTTGAGGTTTGCTGTGCGAAAGCCGGCTCTCCTTGTGTTTCTTGTCTACGTTTTTCATATACCATTAGTATGTTACAGAACGTTTGTCAATGGG	k__Fungi	p__Basidiomycota	c__Agaricomycetes	o__Agaricales	f__Tricholomataceae	g__Floccularia	0	0	0.00810662	0.00815372	0	0	0	0
ACAGGCATTTATGATGTCATGGCTCTGCCAACCCCGCGAACTTTATACATGTACGTTGCCTCGGCGGACACTCGACCCCATCTCCTGCCCCAGCCCGGCTCGCCCGGGAGGGGGGAGGCAGGCGGTGGCCGAGCCCGCCGGCCGGCATATACGCAAACGCTCTTAACAAGCTCCGCGCTCCTTCTGAACAGAAAA	k__Fungi	p__Ascomycota	c__Sordariomycetes	o__Melanosporales	f__Ceratostomataceae	g__Harzia	0	0	0.0145919	0	0	0	0.0155183	0
ATTGCTCTCTGAGCGTTAAACTATATCCATCTACACCTGTGAACTGTTGATTGACTTCGGTCAATTACTTTTACAAACATTGTGTAATGAACGTCATGTTATTATAACAAAAATAACTTTCAACAACGGATCTCTTGGCTCTCGCATCGATGAAGAACGCAGCGCTGTCTCTTATACACATCTCCGAGCCCACGA	k__Fungi	p__Basidiomycota	c__Tremellomycetes	o__Trichosporonales	f__Trichosporonaceae	g__Cutaneotrichosporon	0.0126622	0	0	0	0	0.00293681	0	0
GTTCATGCCCTCGCGGGTAGATCTCCCACCCTTGATATATTACCTTTGTTGCTTTGGCGGGCCGCCTCGGCTACCGGCTTCGGCTGGTAAGTGCCCGCCAGAGGATCCAACTCATGTCATTTAGTGTCGTCTGAGTACTATATAATAGTTAAAACTTTCAACAACGGATCTCTTGGTTCTGGCATCGATGAAGAA	k__Fungi	p__Ascomycota	c__Leotiomycetes	o__Helotiales	f__Helotiales_fam_Incertae_sedis	g__Leohumicola	0	0.0207114	0	0	0	0	0	0
ATGAACTTGGTGTGGTTGTTGCTGGCCCTTTCGGGGGCATGTGCACACCCATCATCCTCATCTCTCCACCTGTGCACCTCTTGTAGACTTGGATTGACTTTCCGAGGCAACTCGGTCGGGAGGACTTGCTGGCACTAGCTGGCTTTCCTTGCATTTCCAAGTCTATGTTTTTTCATATACCCCATTGAATGTAAC	k__Fungi	p__Basidiomycota	c__Agaricomycetes	o__Agaricales	f__Hymenogastraceae	g__Hebeloma	0	0	0.0162132	0	0	0	0.00646596	0
ATTGTAAAAATGGGGAGTCGCTTTCGAGCACTCCTCTACATTCTTTATTCCTAAACACCTGTGAATCGTTGCTGAGTTCGCTCAGTGGCACCAATTTATACACACTTTATAGTTTTGAACGTAAAAAACAAAAAACAAAAATATAACTTTTGACAACGGATCTCTTGGTTCTCCCATCGATGAAGAACGCAGCGC	k__Fungi	p__Basidiomycota	c__Exobasidiomycetes	o__Exobasidiales	f__Exobasidiaceae	g__Exobasidium	0	0	0.0162132	0	0	0	0	0
GTTCATGCCCTTCGGGGTAGATCTCCCACCCTTGAATATTATACCTTAGTTGCTTTGGCAGGCCGGGGCAACCCCCCGGGCTCAGGCCTGGGAGTGCCTGCCAGAGGAAACAAACTCTGTTTTTAGTGATGTCTGAGTACTATATAATAGTTAAAACTTTCAACAACGGATCTCTTGGTTCTGGCATCGATGAAG	k__Fungi	p__Ascomycota	c__Leotiomycetes	o__Helotiales	f__Hyaloscyphaceae	g__Lemonniera	0	0.0138076	0	0.0135895	0	0	0	0
ATGAACTTGGTAGTGGTTGTAGCTGGCTCTCTCGAGAGCATGTGCACACCCGCCATCTTTATCTTTCCACCTGTGCACTTCTTGTAGACTTTGGGATTTGAAAACTTATCCGGGGCAACTCGGTCGGGAGGAGCTGCTGTAGCAATACGGCTCTCCTTGACAAGTCTTCAAAGTCTATGTTTTTCATATACCCCA	k__Fungi	p__Basidiomycota	c__Agaricomycetes	o__Agaricales	f__Strophariaceae	g__Kuehneromyces	0	0	0	0.00679477	0.0179888	0	0.00775916	0
ATGTTACCTTTTGGTGCACTCTTATCATCCCTTTGTCTATCTTCTCTGTTGCTTCCATGGTGCCAGTCCGTGTTCTTCTGTTGAAGACTGGCTTCGTGTATATCAGGTGTGTAAAATCACCAGATTCGAAAGTGCCCATGGGTATATAAAATAATAAATCATTGTGAAGTAGTCTGAATATATGTGGAAATTGAA	k__Fungi	p__Ascomycota	c__Pezizomycetes	o__Pezizales	f__Pezizaceae	g__Aquapeziza	0	0	0	0	0.0179888	0	0	0
GTTTACAACTCCCAAACCCTTATGTGAACATACCATAATGTTGCTTCGGCGGACTCGCCCCGGCGTCCGGACGGCCTAGCGCCGCCCGCGGCCCGGACCCAGGCGGCCGCCGGAGACCACCAAAACTATTTTGTATCAGCAGTTTTTTCTGAATCCGCCGCAAGGCAAAACAAATGAATCAAAACTTTCAACAAC	k__Fungi	p__Ascomycota	c__Sordariomycetes	o__Hypocreales	f__Cordycipitaceae	g__Lecanicillium	0.0253245	0	0	0	0.0395755	0	0	0.0112928
AAATATTCAAGGTTGTAGCTGGCCTTCCGGGGCATGTGCTCGCCTTGTTTCAAATCCATCTTACACCTGTGCACACTCTGTAGTCCTTGGGTTTCTTTTGGGGTCACACCCGGAGAGATTCTAGTTCTACGTATTTACACATACACTTTAAAAGTTTAGAATGTATTACTTGTGATAAAACACATTTAAAAACAA	k__Fungi	p__Basidiomycota	c__Agaricomycetes	o__Corticiales	f__Corticiaceae	g__Laetisaria	0	0	0	0	0	0	0.0103455	0.00376426
ACAAAAGATTTACTTGTTAAATCTTTTGGGATCAACCAAAAACCTGTAACAAAATAGTAGTATTCAATTCAATACACTATATACATTAAATAAATATTACAAAACTTTCAACAACGGATCTCTTGGCTCTTGCATCGATGAAGAACGCAGCGCTGTCTCTTATACACATCTCCGAGCCCACGAGACCTCTCTACA	k__Fungi	p__Glomeromycota	c__Archaeosporomycetes	o__Archaeosporales	f__Archaeosporaceae	g__Archaeospora	0	0	0	0	0	0	0.0142251	0.00752851
ACGATCACCGGTGTACCCAAGCGACGTCGATTACTCGACCTTGTGGGGCTGTCCTAAACTCACAGCATTACCAGTCGCGCGGGATACTGATGCCCTAGCCCTCGAGCTAGGGGCCGAGTGAATCCCACCCGTGTCTACATACCTTTGTTGCTTTGGCGGGCCGTGGCCTCCACTGTGGGCTCTGCCTGCATGTGC	k__Fungi	p__Ascomycota	c__Leotiomycetes	o__Helotiales	f__Dermateaceae	g__Mollisia	0.0211037	0	0	0	0	0	0	0
GAACCGGCGCCCTCGTGGCCCGACCCTCAAACCACCGCGTACCGAACTTCAACGTTGCCTCGGCGGGGCCCTCGGGCACCGCCGCAGGACGCAACCAAAACCGTTTTGTGAGACGAACGTCTGATAACCTTCTTCGCGAATGCGATAAAGTACAACTTTTAACAATGGATCTCTTGGCTCCGGCATCGATGAAGA	k__Fungi	p__Ascomycota	c__Sordariomycetes	o__Magnaporthales	f__Magnaporthaceae	g__Mycoleptodiscus	0.0189934	0	0	0	0	0	0	0.00752851
TGGCCGCGCCGTGAGCGCCCTAGTGCAGGATCGGCCGGCCACTGACCACACCCTTACTTTACGAGCACCTTTCGTTCTCCTTCGGCGGGGCAACCCGCCGCTGGAACCACATCAAACCTTTTTTGCATCCAGCATTACCTGTTCTGATAAAAAATAATCGTAACAACTTTCAACAATGGATCTCTTGGCTCTGGC	k__Fungi	p__Ascomycota	c__Dothideomycetes	o__Pleosporales	f__Didymosphaeriaceae	g__Kalmusia	0.0189934	0	0	0	0	0	0	0
TGGAGCTCTGCTCCAATCTGGGATAGAACCCTTGCCTTTGAGTACCTACTCGTTTCCTCGGTGGGCTCGCCCGCCGGTGGACAACCATAAACTCTCTGTAATAGCAGTATCTTCTGAGAAAAACAAATAGTCAAAACTTTCAACAACGGATCTCTTGGTTCTGGCATCGATGAAGAACGCAGCGCTGTCTCTTAT	k__Fungi	p__Ascomycota	c__Dothideomycetes	o__Pleosporales	f__Biatriosporaceae	g__Biatriospora	0.016883	0	0	0	0	0	0	0
GTGAGGGTGGAAACACCCGACCTCCAACCCCATGTCGTTACAACCTTTGTTGCCTCGGGGGCGACCCGGCCTCGCGCCGGGGCCCCCGACGGACCAGCTCACTCTGCGTCTTTGCGTCGGAGTCACAAGTAAATTGAATCAAAACTTTTAACAACGGATCTCTTGGTTCTGGCATCGATGAAGAACGCAGCGCTG	k__Fungi	p__Ascomycota	c__Dothideomycetes	o__Capnodiales	f__Extremaceae	g__Vermiconia	0.00844149	0	0	0	0.0215866	0	0	0
AGTCGTTGAGAGGTTTTGTTGCTGGCTCTCCGGAGCAATGTGCACGCCGCTCACACTTTATTCAACCACCTGTGCACCTCCTGTAGTCTCTCGGATGATTTTCAATCTTCGGATTGGTTGGGACTGCTGCCGTTTCGAAAGATCGGCTTCAGTCCAATGTCTCGAGAGGTCTATGTTTACACATACACTATAAAA	k__Fungi	p__Basidiomycota	c__Agaricomycetes	o__Agaricales	f__Pterulaceae	g__Pterula	0	0.0189855	0	0	0	0	0	0
GTTATACAACTCCCATACCATTTGTAAACTTTACTCAGTTATGCCTCGGCGTGAACTGCGTACGGAGGCAGAGTGGTGTTACCCGGTAGCTTACCCTGTAGGTTACCCTGTAGCGCTACCCTGTATCAACTCCCGCGCAGCCCGCCGGTGGTACACTAAACTCTTGTTTTATTTTATATTCTGAGCGTATTATTT	k__Fungi	p__Ascomycota	c__Sordariomycetes	o__Xylariales	f__Apiosporaceae	g__Arthrinium	0	0.0103557	0.00648529	0	0	0	0	0
TAAGTAGTTCGCTACTTTGCTGGGGGAGATGGGAAAGTCCTGGCTGAAAAGCCAGTGCACCGGTACCTGCACCCCTATCATACCCTTGTCTTTTGAGTACTTATGTTTCCTTGGTAGGCTTGCTTACCAGTTGGACAATTTACAAACCTTTATTTTATAAGTCAGCGTCTGAATAAATTAATAATTACAACTTTC	k__Fungi	p__Ascomycota	c__Dothideomycetes	o__Pleosporales	f__Phaeosphaeriaceae	g__Phaeosphaeria	0	0	0	0.0176664	0	0	0	0
ATAAACCTGATGGGTTGTAGCTGGTTCCTTCGGGGACAAGTGCTCGCCTGTCATCTTTATATCTCCACCTGTGCACTTCTTGTAGACCTGGATAACTTTCTGAGGCAACTCAGTTATGAGGATTGCTGTGTGTTTTGCGACGCCGGCTTTCCTTACATTTCCAGGCCTATGTTTTTCATATACCCCATTGTATGT	k__Fungi	p__Basidiomycota	c__Agaricomycetes	o__Agaricales	f__Strophariaceae	g__Tubaria	0	0.00862977	0	0	0	0.0146841	0.00517277	0
AGTTTTCACAACTCCCAACCCTCCTGTGAACCTACCCATCGTTGCTTCGGCGGACTCGCCCCAGCGTCCGGACGGCCTCGCGCCGGCCCGCGACCTGGACCCAGGCGGCCGCCGGAGACCACGCAACCCTGCATCCATCAGTCTCTCTGAATCCGCCGCAAGGCAACACAAACGAATCAAAACTTTCAACAACGG	k__Fungi	p__Ascomycota	c__Sordariomycetes	o__Hypocreales	f__Cordycipitaceae	g__Isaria	0.0189934	0	0	0	0	0	0	0
GACTTATCTCATAACCCTTTGTGAACCTTTATAACCTGTTGCTTCGGCGGCGCGGCCCCCGGGTCGTGCCCGCCGGTATCATCAGAATCTCTGTTCGAACCCGACGATACTTCTGAGTGTTCTAAGCGAACTGTTAAAACTTTCAACAACGGATCTCTTGGCTCCAGCATCGATGAAGAACGCAGCGCTGTCTCT	k__Fungi	p__Ascomycota	c__Sordariomycetes	o__Glomerellales	f__Plectosphaerellaceae	g__Gibellulopsis	0.0105519	0	0	0	0	0	0	0
GTTCGCGCCCCTCGCGGGTAGATCTCCCACCCTGTGTTATCGCTACCGCGTTGCTTTGGCGGGCCGCCGGGCTCGACCCCGCCGCCGGCTCCGGCCGGCGCGTGCCCGCCAGAGACCCCCCATCCTGACTGTGAGTGTCGTCTGAGTACTATACAATAGTTAAAACTTTCAACAACGGATCTCTTGGTTCTGGCA	k__Fungi	p__Ascomycota	c__Leotiomycetes	o__Helotiales	f__Myxotrichaceae	g__Myxotrichum	0	0	0.0129706	0	0	0	0	0
AAAACTCTTTGTGCTCGCGCAAAGTTTTAAACCCACTGTGAACCAAAAAACCTTTATAGCTTCGGTAGCCTTTGCTGCGGTCTAACCGTTGCAATGTCAGCCTGCCGGTAGCAACCAAACCAAACTCTTGTTTAAAAAATTTAGTCTGAATCAAAATTTTCGAATGAAAATTAAAACTTTCAACAACGGATCTCT	k__Fungi	p__Ascomycota	c__Orbiliomycetes	o__Orbiliales	f__Orbiliaceae	g__Orbilia	0	0	0.0145919	0	0	0	0	0
GTGTAAAAACTCCCATTAAACCCACTGTTTATCTATTTTATAATGGTTTCCTTTGGTAGGCAATCCCAGGGCGGGATTGATTTTGCTATTTTATAGCGCCTACCAAAGATACCTAAAACTCTTGAATTTTTAAAACTCTGAGAATAAAAACAAATAATTAAAACTTTCAACAACGGATCTCTTGGTTCTGGCATC	k__Fungi	p__Ascomycota	c__Sordariomycetes	o__Microascales	f__Ceratocystidaceae	g__Ceratocystis	0	0	0	0.0122306	0	0	0	0.00501901
GTTTTGAAGTGGGCTTGATGCTGGCGCCTTCATCGGTGCATGTGCTCAGCCCCGCTCTCAAATCCACTCAACACCTGTGCACTTTCAAAGTTGTGGTCCTCCGTAATTGGAGCCGCAGGTCAGCAATGGCTTGCTGGGATTGCACTTTGCCCTTTATCACAAACTATATGCATTGTCTTGTAGAATGTATCAGCC	k__Fungi	p__Basidiomycota	c__Agaricomycetes	o__Hymenochaetales	f__Schizoporaceae	g__Schizopora	0	0	0	0	0	0	0.0129319	0
TTTGAAGGATCTGTGCTGCGAAGCACGATCTCTCACATATACACACTTTGTCTAGACATAGATTATTTGCTTAGGTGGGCGTATCCGTCCGCCTTTGGCTTTAACCCTATAAAAATTTATATGAAAAACATAATCACATTAACGATAATAAATATCAAAACTTTCAACAACGGATCTCTTGGTTCTCGCAACGAT	k__Fungi	p__Ascomycota	c__Saccharomycetes	o__Saccharomycetales	f__Phaffomycetaceae	g__Barnettozyma	0	0	0.0129706	0	0	0	0	0
AACTTGAATCGTAGCATCGAGAACTGTTGCTGACCTGTTAAAGGGTATGTGCACGTTCGACGTGTTGCGTTCTATTCATCCACCTGTGCACCTTTGTAGACTTGATTAACTTTCGCTCTTGAGCGGTTAGAAGGGTTGCTTTCGAGCTCCCTTTGTCTATCAAGTCTATGTCTATATAATCTCTTGTATGTCTAG	k__Fungi	p__Basidiomycota	c__Agaricomycetes	o__Agaricales	f__Physalacriaceae	g__Armillaria	0	0.0120817	0.0145919	0.00271791	0	0	0	0
AACTTCAAAGTCGGCTCGTCTATCTGTGCTGGTGGAGACACATGTGCACGTTGGCAAGTCGCAAATCCACACACCTGTGCATCTATGACTCTGAGTACCGCTTTGCATGGCCCTCTGGGGCCTGGTACTCGAGTACTTTACACACTCTGAATGTAATGGAATGTCTTTTTGTACAATGTACAACTAAAAACAACT	k__Fungi	p__Basidiomycota	c__Agaricomycetes	o__Sebacinales	f__Serendipitaceae	g__Serendipita	0	0	0	0.00815372	0	0	0	0
ATTCTGAAAGGGGTTGTAGCTGGCCGTTTCGTTTGAGCGGCATGTGCACGCCCTGATCATTATCCATCTCACACACCTGTGCACATACTGTAGGTCGGCTTTTGATTGGAGTGGGGTCTTCATCGACTCTGCTTTTTAGTTGGGGCCTTCCTATGTTTTATCACACACTACTTCAGTTTAAAGAATGTCCTCTTG	k__Fungi	p__Basidiomycota	c__Agaricomycetes	o__Polyporales	f__Fomitopsidaceae	g__Fomitopsis	0	0	0	0.00543582	0	0	0	0
CAGTAGTTTACTACTGTAAAAGGGGCTGTTAGTCTGTATAGCGCAAGCTGATGAGCAGCTGGCCTCTTTTATCCACCCTTGTCTTTTGCGTACCCACGTTTCCTCGGCAGGCTTGCCTGCCGGTTGGACAAATTTATACCCTTTTTAATTTTCAATCAGCGTCTGAAAAACTTAATAATTACAACTTTCAACAAC	k__Fungi	p__Ascomycota	c__Dothideomycetes	o__Pleosporales	f__Phaeosphaeriaceae	g__Parastagonospora	0	0	0	0.00679477	0	0	0.00517277	0
GTTCGGGGGCAATCCCAGTCCCGACCTCCAACCCTTTGTGAACACATCTTGTTGCTTCGGGGGCGACCCTGCCGTTCGCGGCATTCCCCCCGGAGGTCATCAAAACACTGCATTATTACGTCGGAGTAAAAAGTTAATTTAATAAAACTTTCAACAACGGATCTCTTGGTTCTGGCATCGATGAAGAACGCAGCG	k__Fungi	p__Ascomycota	c__Dothideomycetes	o__Capnodiales	f__Mycosphaerellaceae	g__Ramularia	0	0	0	0.0122306	0	0	0	0.00627376
TGTGCGCAAGCACTTGTCCTTCATACACCTGTGCACCGTGGTCTCCGGACCTACAAACTTGAAGTCATGAACGTCTTTTATTATAACAAATAAAACTTTCAACAACGGATCTCTTGGCTCTCGCATCGATGAAGAACGCAGCGCTGTCTCTTATACACATCTCCGAGCCCACGAGACTAGGCATGATCTCGTATG	k__Fungi	p__Basidiomycota	c__Tremellomycetes	o__Tremellales	f__Phaeotremellaceae	g__Phaeotremella	0	0	0	0	0	0.00881044	0	0
TTGGATACCTTCGGGTATATCCCATCCGTGTCTACATACTCTTGTTGCTTTGGCAGGCCGTGGTCTCCCACTGTGGGCTCTGCCTGCATGTGCCTGCCAGAGGACCAAACTCTGAATTTTAGTGATGTCTGAGTACTATGTAATAGTTAAAACTTTCAACAACGGATCTCTTGGTTCTGGCATCGATGAAGAACG	k__Fungi	p__Ascomycota	c__Leotiomycetes	o__Helotiales	f__Dermateaceae	g__Pyrenopeziza	0	0	0	0	0	0.0102789	0	0
ATTCTTTTTGCCAGCGCTTAATTGCGCGGCGAAAAAACCTTACACACTATGTTTTTTGTTATTACAAGAACTATTGCTTTGGTCTGTCTCTAGAAATAGAGTTGGGCCAGAGGTTTAACTAAACTTCAATTTTATATTGAATTGTTTCTAATTTAAAATGTCAATTTGTTGATTAATTTCAAAAAATCTTCAAAA	k__Fungi	p__Ascomycota	c__Saccharomycetes	o__Saccharomycetales	f__Debaryomycetaceae	g__Schwanniomyces	0	0	0	0	0	0	0.00905235	0
ATACGTTGGGTTCTGATGCTGGCTCTTCACAGGGCATGTGCTCGTCCCATCTATTTATCTTCTCTTGTGCACCTTTTGTAGTCTTTTTGAATGAATAGCAGTTATTGGAGCGTGAGCGCGCAAGCGCACTGCACCTGTCTGTCTTGCTTTCTTCGGAGGGACTACGTTTTCATATACACTATAAAGTTACAGAAT	k__Fungi	p__Basidiomycota	c__Agaricomycetes	o__Agaricales	f__Tricholomataceae	g__Mycena	0.0274348	0	0	0	0	0	0.00517277	0
ATATTCTTGATGGGTTGTAGCTGGCTCTTTGGAGCATGTGCACGCCTGTCTTGACTTAATTCATCCACCTGTGCACCTTTTGTAGTCTTGGGGGTTGAGTGCAGTCAACTATCGGACGGCTATTGTGGCCTATCCGGATGTGAGGAATGCTGAGTGCGGAAGCATGCAGCTCTCTTCAAAACGACTTGTAAACCC	k__Fungi	p__Basidiomycota	c__Agaricomycetes	o__Agaricales	f__Lycoperdaceae	g__Disciseda	0.016883	0	0	0	0	0	0	0
GAGGAGCTCCGCGCTCCAGGGGGTTCGCCCCCGCCTCTCAACCCTGTGTAAATCATACCTTTGTTGCTTTGGCGGGCCTTGAGGTCATGCTCATGCCGGGCGTCCGCCCGGCGAGTGCCCGCCGGAAGCCCACCAAAACTCGTTTAATTTATGCTGTCAGAGTCTAAACACAAATAAAGCAAAACTTTCAACAAC	k__Fungi	p__Ascomycota	c__Lecanoromycetes	o__Lecanorales	f__Ramalinaceae	g__Bacidina	0	0.0138076	0	0	0	0	0	0
GTGTAAAAACTCCCAAACCCACTGTGAACATACCACTGTTGCTTCGGCAGGACCGCCCCAGGCGCGCTCGCGTGCCCTGGAACCAGGCGCCCGCCGGGGACCCCCAAACCACTGTTTCCCCTCTAGGATCTCTGAGTCTGATTCCACAGAATCAATCAAAACTTTCAACAACGGATCTCTTGGCTCTGGCATCGA	k__Fungi	p__Ascomycota	c__Sordariomycetes	o__Hypocreales	f__Tilachlidiaceae	g__Septofusidium	0	0	0.0129706	0	0	0	0	0
GTGCGGGTCCCCTTGAGGGGCCCAACCTCCCACCCGTGTCTATCGTACCTTTGTTGCTTCGGCGCGGCCCCTGCGCCCGCCGAAGACCCTCCTGAACGCTGATTTTTGAAGGTTGCAGTCTGAGTTGATTTATGCAAATCGGTTAAAACTTTCAACAACGGATCTCTTGGTTCCGGCATCGATGAAGAACGCAGC	k__Fungi	p__Ascomycota	c__Eurotiomycetes	o__Eurotiales	f__Aspergillaceae	g__Leiothecium	0	0	0	0.00815372	0	0	0	0
TAAGGGTCTTTCAGGCCCGACCTCCAACCCCACGTATACATACCTCTGTTGCTTTGGCGGGCCCGTTGGGGAGACCCACCGCTGGCTTCGGCTGGTGAGTGCCCGTCAGAGACCGCCTAAAATTCTGTTTATCGGTGACGTCTGAGTACTATACAATAGTTAAAACTTTCAACAACGGATCTCTTGGTTCTGGCA	k__Fungi	p__Ascomycota	c__Lecanoromycetes	o__Candelariales	f__Candelariaceae	g__Candelariella	0	0	0	0.00815372	0	0	0	0
GTTTTAAACTCCCAAACCCATGTGAACTTACTATTGTTGCCTCGGCGGAGCTACCCTGTAGCCGCCGACGGACCATCAAACTCTTGTTTTTTTAGTACATCTGAGCGTCTTATTTTAATAAGTCAAAACTTTCAACAACGGATCTCTTGGTTCTGGCATCGATGAAGAACGCAGCGCTGTCTCTTATACACATCT	k__Fungi	p__Ascomycota	c__Sordariomycetes	o__Xylariales	f__Pseudomassariaceae	g__Pseudomassaria	0	0	0	0.00271791	0	0.00881044	0	0
GTTCCCTGCCCTCACGGGTAGAACGCCCACCCTTGTGTATTGTATATTGTTGCTTTGGCGGACCGCCCTCGGGCACCGGCTTCGGCTGGCTCGCGTCCGCCAGGGAAGCCCAAACTCTGAATGTTTAGTGTCGTCTGAGTACTATATAATAGTTAAAACTTTCAACAACGGATCTCTTGGTTCTGGCATCGATGA	k__Fungi	p__Ascomycota	c__Leotiomycetes	o__Helotiales	f__Helotiaceae	g__Cyathicula	0	0	0	0.00951268	0	0	0	0
GTTAGGGCCCCCGGCCCGACCTCCAACCCTTTGTACTTGAATACCATGTTGCCTCGGGGGCGACCCTGCCGTCCGCGGTCTGGGGCCCCGGTGGACCACTCAACTCTGCATCTTTGCGTCTGAGTAACTTTGTAAATTAAACAAAACTTTCAACAACGGATCTCTTGGTTCTGGCATCGATGAAGAACGCAGCGC	k__Fungi	p__Ascomycota	c__Dothideomycetes	o__Capnodiales	f__Capnodiales_fam_Incertae_sedis	g__Arthrocatena	0.0105519	0	0	0	0	0	0	0
GTTAGGGTCTCCTCCGTGAGGCCCGACCTCCCAACCCCGTGTCTAATAAACCTGTTTGTGTTGCTTCGGCGGAACGGCAGTCGTCCCCTCGGGGTCTACCGTCGCCGGGGGGCTTAACGGTCTCACGACCGTCCCCTGGAGAGCGTCCGCCGATGGCCCAATCAAAACTACCAAACCCAAACCATGAACTAAATA	k__Fungi	p__Ascomycota	c__Eurotiomycetes	o__Chaetothyriales	f__Trichomeriaceae	g__Trichomerium	0.0211037	0	0	0	0	0	0	0
ATAAACCTGATGTAGTTGTAGCTGGCTCCTAGGAGCATGTGCACGCTCGTCACTTTTATCTTTCCACCTGTGCACCCATTGTAGGCCTGGATAACCCTCGCTTGGTTTCAAGCGGACGCGAGAATTGCTGCTGCTCTTTCTGCAAGGAAAGGCCGGCTTTTCTCGAATTTCCAGGTCTATGTTTTCTTACATACC	k__Fungi	p__Basidiomycota	c__Agaricomycetes	o__Agaricales	f__Psathyrellaceae	g__Lacrymaria	0	0	0.00810662	0	0	0	0	0
ATTTTAATGAAGAGTTCGGTTGTAGCTGGCCCATTCATTTGGGCATGTGCACACCTTTCTCTTTCATCCCACACACACCTGTGAACCTGTGAGACAGATGGGGAATTTACTTGTTGCTTTTTGGAATACAAAGGCAATAGGTTATTGGACCCTCTGTCTACTCAATTAATATAAACTCAATTTATTTTAAAACGA	k__Fungi	p__Basidiomycota	c__Agaricomycetes	o__Cantharellales	f__Ceratobasidiaceae	g__Thanatephorus	0.00422074	0	0	0.00951268	0	0.00734204	0	0
GTTCGCTGCCCTCACGGGTAGCAAACCTCACCCTTGTGTATTATATCTTCGTTGCTTTGGCACGCCGCCTTCGGGTACCAGCTTCGGCTGGCTTGTGCCTGCCAAAGGACCTTAAACTCTGAATGTTAGTGTCGTCTGAGTACTATCTAATAGTTAAAACTTTCAACAACGGATCTCTTGGTTCTGGCATCGATG	k__Fungi	p__Ascomycota	c__Leotiomycetes	o__Helotiales	f__Helotiaceae	g__Rhizoscyphus	0	0.00862977	0	0	0.0251844	0	0	0
TTAATTATTGAGTGTAAAAACTCATAATCTTCTACAAACCACTGTTTTAAAATGTTTACTAGAATGTCCAAGCAGTTAAGCTGTTGAAATATTAAAAGTTTTATAAAACTTTCAGCAACGGATCTCTTGGTTCAGGCATCGATGAAGAACGCAGCGCTGTCTCTTATACACATCTCCGAGCCCACGAGACGGACT	k__Fungi	p__Basidiomycota	c__Wallemiomycetes	o__Wallemiales	f__Wallemiaceae	g__Wallemia	0	0	0.00972794	0	0.0251844	0	0	0.00878327
GTTTGAAAGGGGTTTGCAGCTGGCTCTCCGGAGTATGTGCTCGCCTCGCTCATCCACTCTACACCTGTGCACTATCTGTGGGCTGGGGTTAACACCTCGGCCTACGTCTTCACACAAACAATATGTATCAGAATGTAACACCGCGTCTAACGCAATAATACAACTTTCAACAACGGATCTCTTGGCTCTCGCATC	k__Fungi	p__Basidiomycota	c__Agaricomycetes	o__Corticiales	f__Vuilleminiaceae	g__Vuilleminia	0	0	0	0.00407686	0	0.0102789	0	0
GTTTTGAAGTTGGGTTTGAGCTGGTGTCTTTACGGACGCATGTGCTCGATCCACACTCAAATCCACTTACACCTGTGCACCTTCAAAGTCGTAGTCCTCCGTAATGGGAGTCGCATTTGTCGAAAGGCAGATTGCTGGGACTTCACTTTGCCCTATTATTACAAACTATATGCGCTGTTTTGTAGAATGTCTTAG	k__Fungi	p__Basidiomycota	c__Agaricomycetes	o__Hymenochaetales	f__Schizoporaceae	g__Xylodon	0.00633112	0	0	0	0	0	0.00775916	0.00501901
GTTTTGAACGGGTTGTCTGCTGGCTCGCAAGGGCATGTGCACGCCTGTCTCATCCACTCTCAACTTCTGTGCACTTTTCATAGGCCGGCTTGTGGGTGCGTTCGCGCACTTGTAGGTGTCGGGCTTATGCTTTATTACAAACGATTCAGTTTTAGAATGTCATACTTTGCTATAACGCAATTTATATACAACTTT	k__Fungi	p__Basidiomycota	c__Agaricomycetes	o__Polyporales	f__Meruliaceae	g__Bjerkandera	0.0126622	0	0	0.00679477	0	0	0	0
GGAGCTCCGGCTCCTTCGAGGGAGAACCCTTGCCTTTTCGAGCACCTGTTTGTTTCCTCGGCAGGCCCGCCTGCCAATGGGGACCCCTTTAAACTCTTGCAATAACCTGTACGAAATCGTCTGAATAAAACAACAAATCAAAACTTTCAACAACGGATCTCTTGGTTCTGGCATCGATGAAGAACGCAGCGCTGT	k__Fungi	p__Ascomycota	c__Dothideomycetes	o__Pleosporales	f__Sporormiaceae	g__Westerdykella	0.0105519	0	0	0	0	0	0	0
ATATGGAATATCTTATTCTTAAACCCACCCTGAGTATTTGTACTAGTTGCTTCCGTGGGCAGCGAATGCTGTGTTTGCGCCCGCTGATGAGGTGGACCCACGGGAGACATACATAAAATCTGCCTTTGTGTTATAAGTAGTCTGACTTTGTTTATTCTTTAAACGTTAAAAACTTTCAACAACGGATCTCTTGGT	k__Fungi	p__Ascomycota	c__Pezizomycetes	o__Pezizales	f__Pyronemataceae	g__Pulvinula	0	0.0103557	0	0	0	0	0	0
TAAAATATGTATTCTCACGAATATACATTTTTGTAAACCCCATCTGTGTACCTTACCTGTTGCTTCCGCTGGGCAGTGATCTCGGTCACCTCCGCAAGGGCGGCTTCAGCCGTCGGCGCGGGGAGTCCTCGCGAATGGATCTACATCAAACTCTTGCATTCCTATGTCATCTGTCTGAACCTGTTTATAACAAAT	k__Fungi	p__Ascomycota	c__Pezizomycetes	o__Pezizales	f__Pyronemataceae	g__Scutellinia	0	0.0103557	0	0	0	0	0	0
GTGAGGGCCTCCGGGTCCGACCTCCAACCCTTTGTGAACACATCCCGTTGCTTCGGGGGCGACCCTGACCGGCGCCCCCGGAGGACCACTTAACACTGCATCTTTGCGTCGGAGTTTACGAGTAAATCGAAACAAAACTTTCAACAACGGATCTCTTGGTTCTGGCATCGATGAAGAACGCAGCGCTGTCTCTTA	k__Fungi	p__Ascomycota	c__Dothideomycetes	o__Capnodiales	f__Mycosphaerellaceae	g__Zymoseptoria	0	0	0.00648529	0	0	0	0	0
GTTGCAAAACTCCCACAAACCATCGCGAATCTTACCCGTACGGTTGCCTCGGCGCTGGCGGTCCGGAAGGCCCTCGGGCCCCCGGATCCTCGGGTCTCCCGCTCGCGGGAGGCTGCCCGCCGGAGTGCCGAAACCAAACTCTTGATATTTTATGTTTCTCTGAGTAAACTTTTAAATAAGTCAAAACTTTCAACA	k__Fungi	p__Ascomycota	c__Sordariomycetes	o__Sordariales	f__Sordariaceae	g__Sordaria	0	0	0.00972794	0	0	0	0	0
GCTTTTGCCCGTAAGGGTAGATCTCCCACCCTGTGCTATATTTACCTCTGTTGCTTTGGCGGGCCGTCCTGGCCTCGGTCAGGCTACCGGCTCCGGCTGGTACGCGCCCGCCAGAGACCCAAAACCCTGACTATCAGTGTCGTCCGAGTACTATACAATAGTTAAAACTTTCAACAACGGATCTCTTGGTTCTGG	k__Fungi	p__Ascomycota	c__Leotiomycetes	o__Helotiales	f__Helotiales_fam_Incertae_sedis	g__Leptodontidium	0	0	0.00810662	0	0	0	0	0
GTTTACAACTCCCAAACCCCTGTGCACATACCTATTGTTGCTTCGGCGGGATCGCCCCGGCGCCCTCGGGCCCGGACCCAGGCGCCCGCCGGAGGACCCAAACTCTTGTCTTTCATGAGAATCTTCTGAGTAACATAAGCAAATAAATTAAAACTTTCAACAACGGATCTCTTGGTTCTGGCATCGATGAAGAAC	k__Fungi	p__Ascomycota	c__Sordariomycetes	o__Hypocreales	f__Nectriaceae	g__Cosmospora	0	0	0.00810662	0	0	0	0	0
TTGGCCGAAAGGCCGTGTCTTCATCCACACACACCGTGAACAAACCAAGGTCTGGCAGTACGTGAACGCGAGTTTGCATGCCGGGCCCCAACACAAACAAAATGTAAAGAATGTAAACTATCGTAACAAAAACAAAACTTTCAACAACGGATCTCTTGGCTCTCGCATCGATGAAGAACGCAGCGCTGTCTCTTA	k__Fungi	p__Basidiomycota	c__Tremellomycetes	o__Tremellales	f__Bulleraceae	g__Genolevuria	0	0	0	0.00543582	0	0	0	0
ATGAATGTAGAGTCGGTTGTAGCTGGGTCTTTTAATCGAGGCCATGTGCACGCCTTCTCTTTCATCCACACACACCTGTGCACCTGTTTAGACGGTCGAAGGAAAAAGTCTTTCTCGCGAGAGAGAGGCTGGCTCCTTTTCCGTCCAATACATAAAATCTTATATATTTAATCAGAATGTAATCGATGTAAACGC	k__Fungi	p__Basidiomycota	c__Agaricomycetes	o__Cantharellales	f__Ceratobasidiaceae	g__Ceratobasidium	0	0	0	0.00407686	0	0	0	0
CAGTAGTTCTCTACTGATTTTGGGGGAGTCGAAAGCCCCGGTTTCATCGCCGGATTGCGAGTAGGCTCCCTTTCTCCATCCTTGTCTTTTGAGTACTTATGTTTCCTTGGTGGGCTCGCCCGCCAATTGGACAATCATACAACCTTTTTAATTTTCATTCAGCGTCTAAATAATTATAATAATTACAACTTTCAA	k__Fungi	p__Ascomycota	c__Dothideomycetes	o__Pleosporales	f__Phaeosphaeriaceae	g__Phaeosphaeriopsis	0	0	0.00324265	0	0.0179888	0	0	0
ATTTAGGGTGACTATTCGTAGTGCCCGACCTCCACTTCTAACACTGTGCACTTATTGGCGAGAGAATTGAAATAGTAAGGGTGGCGTTCTGCGCCTCACGAACTTCAAATCTCTTGCGGCTTTATTTTATAACTCCAAGTTAAAGAATGTAACCAAATATAAAACAAAAAAAAACTTTCAACAACGGATCTCTTG	k__Fungi	p__Basidiomycota	c__Microbotryomycetes	o__Microbotryomycetes_ord_Incertae_sedis	f__Chrysozymaceae	g__Oberwinklerozyma	0	0	0	0	0	0.00587363	0	0
AAGAAACCTCAGGCAGGGGGAGATGGTTGTAGCTGGCCTCTAGGGGCATGTGCACACTGTGTCTCTCTTGCTTGTTTCTTCATTCTCTCCACTTGTGCACTGCTTGTAGGCAGCCCTGGCATTGTTCAGGCTGTCTATGATTTTATTTACATACATGAACAATTGTTGTACAGAATGTGATTAAAAATAGTAATA	k__Fungi	p__Basidiomycota	c__Agaricomycetes	o__Agaricales	f__Amanitaceae	g__Amanita	0	0	0	0	0	0	0.00646596	0
ACTTGTGGTTGTTGCTGGCTAGTGTCTCTAGCATGTGCACACGCACCTTCATCCCATTTACACCTGTGCACCTTTTGTAGTAGTGTTTTGAAAGGGGGGAAGTTAACTCTCTCTTCTGGATCTCCTACTACGTTTTTTACACACACACAAATAGTCATTGAATGTCATTTGATTTTATATTGAAAAAACAACTTT	k__Fungi	p__Basidiomycota	c__Agaricomycetes	o__Cantharellales	f__Ceratobasidiaceae	g__Waitea	0	0	0	0	0	0	0	0.00501901
ATTTACGTCTTCGGACGCTATTCTCACCCTTTGTATATTAACTTTGTTGCTTTGGCAGGCCTTCGGCTGGGTCGTGTCTGCCAGAGGCCTAACTCTTGAATCACTGCGGTCTGAGTACTATATAATAGTTAAAACTTTCAACAACGGATCTCTTGGTTCTGGCATCGATGAAGAACGCAGCGCTGTCTCTTATAC	k__Fungi	p__Ascomycota	c__Leotiomycetes	o__Rhytismatales	f__Rhytismataceae	g__Lophodermium	0	0	0	0	0	0	0	0.00501901
GTTTTGAAACGAGTTGTAGCTGGCCTTCCGAGGCATGTGCACGCTCTGCTCATCCACTCTACCCCTGTGCACTTACTGTAGGTTGGCGTGGGCTCCTTAACGGGAGCATTCTGCCGGCCTATGTATACTACAAACACTTTAAAGTATCAGAATGTAAACGCGTCTAACGCATCTATAATACAACTTTTAGCAACG	k__Fungi	p__Basidiomycota	c__Agaricomycetes	o__Polyporales	f__Coriolaceae	g__Trametes	0.0105519	0	0	0	0	0	0	0
GTTGGCCGACGCCCCGCGTCCCGATTCCACCCTTGATGTACCGAACCACTGTTGCTTTGGCCGGCCCCCGGGCCGGCCAGAGGTCCCCAAACCCCGGAATCCGTGCCGTCTGAGTACCACGCAATCGCGAAAAACTTTCAACAACGGATCTCTTGGTTCCGGCATCGATGAAGAACGCAGCGCTGTCTCTTATAC	k__Fungi	p__Ascomycota	c__Leotiomycetes	o__Rhytismatales	f__Rhytismataceae	g__Rhytisma	0.00844149	0	0	0	0	0	0	0
TTTTAACGGTGTTGGTTGCGGCCTCCGGGGGTATCCCCCCTGGGTGGTAGAGGTAATACTCGCGCGCGCCACATGCCTTAATCCTTTTTTTACGAGCACCTTTCGTTCTCCTTCGGTGGGGCAACCTGCCGTTGGAACTTATCAAAAACCTTTTTTTGCATCTAGCATTACCTGTTCTGATACAAACAATCGTTA	k__Fungi	p__Ascomycota	c__Dothideomycetes	o__Pleosporales	f__Didymosphaeriaceae	g__Paracamarosporium	0.0105519	0	0	0	0	0	0	0
GTTCTGAAACGGGTTGTAGCTGGCCTTCCGAGGCATGTGCACGCCCTGCTCATCCACTCTACACCTGTGCACTTACTGTGGGTTTCAGGAGCTTCGAAGCGGGGGCTTAATCGCCTTCGCCGAGTTGTTACTGGGCCTACGTTTACCACAAACACTTCAAAGTAACAGAATGTAATCGCGTCTAACGCATCTATA	k__Fungi	p__Basidiomycota	c__Agaricomycetes	o__Polyporales	f__Polyporaceae	g__Lentinus	0	0.00862977	0	0	0	0	0	0
ATAAACCTGATGGGTTGTCGCTGGCTTCTAGGAGCATGTGCACGCCTGTCATCTTTATCCATCCACCTGTGCACCTTCTGTAGTCTTGGAGTAAATGAACGTGAAACTTGTCGGGGTAAACCAATTCATTGGTCCTCGGAAGGAGGCCTGCCATGCGAAAGTATGGCTGACCTTGATACTCGCGCAAGTTTCTCC	k__Fungi	p__Basidiomycota	c__Agaricomycetes	o__Agaricales	f__Agaricaceae	g__Tulostoma	0.00844149	0.00345191	0.00324265	0	0	0	0	0
AACAAAAATGTGTTAGAGGCGTGCAAGGGCTGTCGCTGACTTTTAACGCAAAAGTCGTGCACGCCGGAGTGCGTCCTCTACACATAAAAATCCATCTCACCCTTTTGTGCATCACCGCGTGGGCACCCTTCGGGATCAAACCGATCCAGGAAGGGGGCTTGCGTTTTCACACAAACCCCTTTTTAAAAGTGTAGA	k__Fungi	p__Basidiomycota	c__Agaricomycetes	o__Russulales	f__Russulaceae	g__Lactarius	0	0.00690381	0.00810662	0	0	0	0	0
AACATTGTAAAGGGAGGTTGAGCTGGTTCTTCTAGAGCAAGTGCTCGCCTGTCTTTCGATATTCATCCACCTGTGCACTTTTTGTAGGAAGGCCGAGAAGATGGACCTGGTTAAACAACCAGGTCTTTTGGTATCGGGGCTTTCTATGTCTTTTATACACTCTGTATGTTTTTGAATGTCCTTTATAAAGGGGCT	k__Fungi	p__Basidiomycota	c__Agaricomycetes	o__Agaricales	f__Marasmiaceae	g__Marasmius	0	0	0.00810662	0	0	0	0	0
ATCCGAAACAAAGCGCCCTCGCGGCTGATGCTGGCCCCTCGGGGCACGTGCACGCCTCGGGCGCCTTCAATTCGCCTCCAACCCACCCTTGTGCACCCCGCGTAGGCCGTCGATCACCTCGACGCCTGCGAATTTCGTCCACACCCCGATCGCATGTGCAAGAGTTTTTTTGAATGTGAATAACACAAACACAAC	k__Fungi	p__Basidiomycota	c__Agaricomycetes	o__Agaricales	f__Pluteaceae	g__Volvariella	0	0	0.00486397	0	0	0	0	0
TAACACAAGCTGATGCCACTGGACGCGGCTTATGGCTGCTCGGTGCGCGTTGGGGAGGCTGCCGCCTAAAAAGCGGTGGTTTCTTATCCCTCTATGTGGCCTCTGGTCACGTTAATTGGAGTGAGGGCTTATGCCCCACCCCGTGCTTCAGATGTTCGAGTCGGGTCTGAAGCGCGCGTCCTTACCGAACAGTTA	k__Fungi	p__Basidiomycota	c__Agaricomycetes	o__Cantharellales	f__Tulasnellaceae	g__Tulasnella	0	0	0.00810662	0	0	0	0	0
GTTAATCTAAACTCCCAACCCTTTGTGAACCTTACCGTCGTTGCCTCGGCGGGCTGTACTTACCCTGTAGCTACCCTGTAGCTACCCGGTAGGTGCGCTCCAAGCCCGCCGGTGGACCACTAAATTCTATTTTACTACTGTATCTCTGAATGCTTCAACTTAATAAGTTAAAACTTTCAACAACGGATCTCTTGG	k__Fungi	p__Ascomycota	c__Sordariomycetes	o__Xylariales	f__Xylariaceae	g__Daldinia	0	0	0.00810662	0	0	0	0	0
GTTGCAAAACTCCCAAACCATTGTGAACGTCACCGTATCGTTTCTTCGGCGGGCGGCTCCCCACCCGGGGCCGCGCCTACCCCTCACGGGGTGGCAGCCCGCCGGAGGCGTCGAAACTCTCAGCATCTTATGGCATCTCTGAGTAACTTACAAAATAAGTTAAAACTTTCAACAACGGATCTCTTGGTTCTGGCA	k__Fungi	p__Ascomycota	c__Sordariomycetes	o__Sordariales	f__Lasiosphaeriaceae	g__Apiosordaria	0	0	0.00810662	0	0	0	0	0
ATATAACGGGGGGCTAGGAACCACGCAAGTGCGCCCTACCCTGTCCGCATATTCTACCCATGATTTTGCGTACCATTTGTTTCCTCGGTGGGCTTGCCCGCCGATATGGACACTATACAACCCTTTGTAATTGCAGTCAGCGTCAGAAAACTATAATAATTACAACTTTCAACAACGGATCTCTTGGTTCTGGCA	k__Fungi	p__Ascomycota	c__Dothideomycetes	o__Pleosporales	f__Melanommataceae	g__Herpotrichia	0	0	0	0.00543582	0	0	0	0
ATATTCTTGATGGGTTGTAGCTGGCTCTTCGGAGCATGTGCACGCCTGTCTTGACTTTATTCATCCACCTGTGCACCTTTTGTAGTCTTGGGGGTTCAGAGCAGTCAACCGTCGGACGGGCTGTCCGGATGTGAGGAATGCCAAGTGCGGACGCATGCGGCTCTCTTCAAAATGACTTGCAAAGCTTCCCTCGAG	k__Fungi	p__Basidiomycota	c__Agaricomycetes	o__Agaricales	f__Lycoperdaceae	g__Calvatia	0	0	0	0.00679477	0	0	0	0
TTTAAATACTTGTAGTCTTCTCACGAAGCTCAAGTCCCTTCACATCCACATACACCCTGTGCTCTTGATAACTGTCATGCGTAAAAAACATTTCAGTTTCAACCCCCCTTTTTATAAACTCAGTATAATGAATGTAAACAAGTTTTAATAAACATAATAAAACTTTCAACAACGGATCTCTTGGCTCTCGCATCG	k__Fungi	p__Basidiomycota	c__Tremellomycetes	o__Cystofilobasidiales	f__Mrakiaceae	g__Krasilnikovozyma	0	0	0	0.00407686	0	0	0	0
ATATTAGGGTGCTCTCTTCATCAGAGAGACCCGACCTTCATTTCCAACACTGTGAACTTTAAATTGAGGACTTGCGCAAGCGAGAACTCTTCATAAACTCTACAAGTTAAAGAATGTAACAAACCAAAACAAAAAAAAACTTTCAACAACGGATCTCTTGGCTCTCGCATCGATGAAGAACGCAGCGCTGTCTCT	k__Fungi	p__Basidiomycota	c__Microbotryomycetes	o__Microbotryomycetes_ord_Incertae_sedis	f__Microbotryomycetes_fam_Incertae_sedis	g__Colacogloea	0	0	0	0	0	0.00734204	0	0
GTGCCGGGCGCAAGCCCGTCTTCGCACACCCTCTGTCGACTCTCCGCAGTTGCTTCGGCGGCGGCCCTTGCGGCCCCGCCGGAGAACCCCCCCAAACGCATGGCAAACCGGTCTGTCCGAGGCTATACGCGAAATCAGTCAAAACTTTTAACAACGGATCTCTTGGTTCGGGCATCGATGAAGAACGCAGCGCTG	k__Fungi	p__Ascomycota	c__Dothideomycetes	o__Dothideomycetes_ord_Incertae_sedis	f__Eremomycetaceae	g__Arthrographis	0	0	0	0	0	0	0.00517277	0
ATCTCAACCTTTGGAGCTATTTTGCCGTGAGTGTGGTTGTTTCTTTAGTGCTTTGGGAATGTGTCCTTTCTGTTATGGATGGTATGCTTCTTGGAGGACGAGAGATGACTATTGCTTGCGGCTAAGCTCTGCTTGTGTGAATCTTGTATGTTGCCTGGAGAGGATATGTCATGTATCCAATCTGGCAATGTGAGA	k__Fungi	p__Kickxellomycota	c__Kickxellomycetes	o__Kickxellales	f__Kickxellaceae	g__Coemansia	0	0	0	0	0	0	0.00646596	0
GTTCTATAACTCCCAAACCCATGTGAACATACCTTACGTTGCCTCGGCAGGTCGTGCCTACCCCGTAGCGTCCTACCCTGTAGGACCTACCCGGTAGACGCGGGTAAGCCTGCCGGCGGCCCACGAAACTCTGTTTAGTATTGAATTCTGAACCTATAACTAAATAAGTTAAAACTTTCAACAACGGATCTCTTG	k__Fungi	p__Ascomycota	c__Sordariomycetes	o__Xylariales	f__Xylariaceae	g__Xylaria	0	0	0	0	0	0	0	0.0025095
GCCGCCGACGTCGACCCCGGCCGCCCGGCTTGAGATATAGCCCGGACGGTGCTGGAGGTCGCCGGCAGTTGCCCATTCTTGTCTACTGACCCAGTTGCCTCGGCGCGCCGCTCCCTAGTGGACGGTCGGAGGCCCTTGGACCCAGCGTCCATGTGGCCCTGGCCAGTGCGCGCCGGCGGACAGTCCAAAATCTTT	k__Fungi	p__Ascomycota	c__Eurotiomycetes	o__Onygenales	f__Arthrodermataceae	g__Trichophyton	0	0	0	0	0	0	0	0.0025095
GACGGGCTCTCGGGCTCGGGGGACTCCGGTCCCAAACTCTCAACCCTTGAATATCTACCTATTCTGTTGCTTTGGCGGGCCTTGGGGTCAAGCCCATGCTGGTCGCCCGGCGTGAGCCCGCCAACAGCCCCCCATAATTCGTTTCATCAGTGAAGTCTGAGTCCATACATAATAATTAAAACTTTCAACAACGGA	k__Fungi	p__Ascomycota	c__Lecanoromycetes	o__Lecanorales	f__Ramalinaceae	g__Lecania	0.00633112	0	0	0	0	0	0	0.00501901
AAGCGCCGCAAGGCGCACCCAGAAACCCTTTGTGAACTTATACCTATATCGTTGCCTCGGCGCTGGCTGCCTCTCCCTCGCGGAGGGGGCCCGCCTCTGGTCGTCAAAAGCCAGGGGAGGACAGCAGGCCCGCCGGTGGCCTACCAAACTCTTGTATTTATTGAGTAACATCTGAGTAAGCTTCTAAATGAATCA	k__Fungi	p__Ascomycota	c__Sordariomycetes	o__Diaporthales	f__Valsaceae	g__Valsa	0.00844149	0	0.00648529	0	0	0	0	0
TTGTAGGCCGGTCTGACCGGTTCTATTCAACCCTGTTTTTTGCGTACTCTTCTGTTTCCTCGGCAGGCTTGCTTGCCGTTAGGACACATCACAACCTTAATATTAGTACTTCAGCGTCAAAAACAATACAATTGTAACAACTTTCAACAACGGATCTCTTGGTTCTGGCATCGATGAAGAACGCAGCGCTGTCTC	k__Fungi	p__Ascomycota	c__Dothideomycetes	o__Tubeufiales	f__Tubeufiaceae	g__Podonectria	0.00844149	0	0	0	0	0	0	0
ATTACGGGGAGTTGATGCTGGCATTTACTTGCATGTGCTCACTCTCTTAATCCATTTCACACCTGTGCATCTTAATTTCGAAGTAAGGAGGCTCTCTCTGAGCCCTCCAAGCTTTGGAAGCTTATCAAACTCTTAATTGTCTTAATGAATGTTTATCTGCCGTAAGGCAAAATCTATACAACTTTTAACAACGGA	k__Fungi	p__Basidiomycota	c__Agaricomycetes	o__Cantharellales	f__Cantharellales_fam_Incertae_sedis	g__Sistotrema	0.00633112	0.00517786	0	0	0	0	0	0
ATTGCGTTTGAGGTTGTTGCTGGCTTCCCTTCAAGAAGCATGTGCACGCCTTGTAATCCATTTCAACCTCACTCGTGCACTTCAGAGGACCGTTAGGTTCTCTTTTATTACACAAACCTTTATTATCGTCCATGTAGAACGTGTTTATTATTAAACCTAATACAACTTTCAACAACGGATCTCTTGGCTCTCGCA	k__Fungi	p__Basidiomycota	c__Agaricomycetes	o__Hymenochaetales	f__Schizoporaceae	g__Oxyporus	0	0.00690381	0	0	0	0	0	0
GAGCCTGGAGCCTAACCGGCCCCAACTCTTCACCCGTGTGTACGAAAACAAACGTTGCTTTGGCGGATCAGGGATTCATCTCGGTCCCTGGATGGGTATCTACCCATTCCGCGCCCGCCGAAGGTCCAATTAAACCTGTCATCAATGAAGTCCGAGTAATTGTATAATAACTAAAACTTTCAACAACGGATCTCT	k__Fungi	p__Ascomycota	c__Lecanoromycetes	o__Caliciales	f__Physciaceae	g__Phaeophyscia	0	0.00690381	0	0	0	0	0	0
TAATAAGTGCTCCAAGCGCTCATTATGAAACCCATCTGTGTATTTTACCTGTTGCTTCCGTGGGGCGTTGGCTTCGGCCGCCTCCGATGAGGGCGAGAGCCCAGACTCGGGGAGTACCCACGGGAGGTATTATTAAAACCATTGCTTTCAATGATGTCTGTCTGAATTGTCTCAATGAGAAAAGTTAAAACTTTC	k__Fungi	p__Ascomycota	c__Pezizomycetes	o__Pezizales	f__Pyronemataceae	g__Sphaerosporella	0	0.00690381	0	0	0	0	0	0
GTTCTAAAAAACTCCCAAACCCATGTGAACATACCATTTGTTGCTTCGGCGGGATCGCCCCGGGTGCCATTCAGTTGCGCCCCGGAGTCAGGCGCCCGCCAGAGGACCGAAACTCTTGTATTATTGAGAATCTCTGAGTGGATTAAACAAATAATCAAAACTTTCAACAACGGATCTCTTGGTTCTGGCATCGAT	k__Fungi	p__Ascomycota	c__Sordariomycetes	o__Hypocreales	f__Nectriaceae	g__Stephanonectria	0	0.00690381	0	0	0	0	0	0
AATACCCAAAACCTCCCAACCCCTGTGAACTTACCACTGTTTCCTCGGCGTGCGCACCTGGATGCCCGCGGGAGATGCGGACTTACCCTGTAGCTACCCTGTAGCTACCCTGTAAGGCCGGATCTTCAGCACACGGCGCCGCTCAAGGTCCCGCCGAAGTACCCTGAACTCTGTTTTACGTGGAATTCTGAATGC	k__Fungi	p__Ascomycota	c__Sordariomycetes	o__Xylariales	f__Xylariaceae	g__Hypoxylon	0	0	0.00648529	0	0	0	0	0
AATAATACTTTGCAGCTTCAAGTTGTTGCTGGTCTTTAACAAGACATGTGCACACTTGTTGTTGTGAATATTCATCCACCTGTGCACTTCTGTAAGTCTGGAAAATTATCATGAAGTTTACTTTGTGGTTTGAAAGGTTGCTTTTTTAAAGCTCCTTTTGACTTTCCAGGCTTATGAATTCATATACTCTTTGTA	k__Fungi	p__Basidiomycota	c__Agaricomycetes	o__Agaricales	f__Physalacriaceae	g__Cylindrobasidium	0	0	0.00648529	0	0	0	0	0
AACAAACGCCCTCACGGGTGCTACCCAGAAACCCTTTGTGAACTATACTTAATCGTTGCCTCGGCATTGGTTGACTTTGCATAAAGTCCCTTTAGGCCCTCTGGGCTTTAAGGAGCAGACCGGCCGACGGCCCCTATAAACTCTTATTTTTTGTATTATCTTCTGAGTAAACAACTAAAATGAATCAAAACTTTC	k__Fungi	p__Ascomycota	c__Sordariomycetes	o__Diaporthales	f__Gnomoniaceae	g__Ophiognomonia	0	0	0	0.00271791	0	0	0	0
GATTTTTTCCTGATTTTTCAGGAAATCTCCCACCCTTTGTGTAACGAATTTCTATACTTTGGTGAAGCGTTTCTTTTTAGAAACCATTGGCTCTTTGAGCGGATGTGTCTTCACCAAAGGACCTCTTAACTCTTTATTTTTATCAATTGTCTGAGTTTATATTTTAAATAAACAAAACTTTCAACAACGGATCTC	k__Fungi	p__Ascomycota	c__Sordariomycetes	o__Microascales	f__Halosphaeriaceae	g__Clavatospora	0	0	0	0.00407686	0	0	0	0
AGCAATGGATAGACAGCGCCCCGGGAGAAATCCTGGGGGCCACCCTACTTCGGTAAGGTTTAGAGTCGTCGGGCCTCTCGGAGAAGCCTGGTCCAGACCTCCACCCTTGAATAAATTACCTTTGTTGCTTTGGCAGGGCGCCTCGCGCCAGCGGCTTCGGCTGTTGAGTACCTGCCAGAGGACCACAACTCTTGT	k__Fungi	p__Ascomycota	c__Leotiomycetes	o__Helotiales	f__Dermateaceae	g__Oculimacula	0	0	0	0.00271791	0	0	0	0
GTTCCTGCCCTTATGGGTAGAAACCCCACCCGTGTATATTATATCTTTGTTGCTTTGGCAGGCCGCCTTCGGGCACCGGCATACGCTGGATCGTGCCTGCCAGAGGACCCCAAACTCTGAATGTTAGTGTCGTCTGAGTACTATATAATAGTTAAAACTTTCAACAACGGATCTCTTGGTTCTGGCATCGATGAA	k__Fungi	p__Ascomycota	c__Leotiomycetes	o__Helotiales	f__Helotiaceae	g__Crocicreas	0	0	0	0.00135895	0	0	0	0
GTTATCTAACTCCCAAACCCATGTGAACTTACCTATGTTGCCTCGGCGGAGAAGCCTACCCGGTACCTACCCTGTAGGGACCCGGGAGCGAGCTACCCTGTAGCCCGCTGCTGGCCGACCCGCCGGTGGACAGCCAAACTCTTGTTTTACAGTGAAACTTCTGATATTTTATACTTAATAAGTTAAAACTTTCAA	k__Fungi	p__Ascomycota	c__Sordariomycetes	o__Xylariales	f__Diatrypaceae	g__Diatrype	0	0	0	0	0.00719554	0	0	0
ATGATTTGGCACTATGGATTGAATCTCCATTCTCTATAGTGCCGATTAACACCCTTTGTGCACTGTAATGTTTTTTGGGTAGGGTTATCTCGGTAGCCCTGCCCTGCAATTCAAAACCACTATTAAACTTGACTGAAACTTTAAAATACAAAATTTTAAAACTATAGACAACGGATCTCTTGGTTCTCGCAACGA	k__Fungi	p__Chytridiomycota	c__Rhizophydiomycetes	o__Rhizophydiales	f__Halomycetaceae	g__Paranamyces	0	0	0	0	0	0.00293681	0	0
TGCAAAGTTTCTCCAATGAATTTTGGGGTTTCTTTGATAAAATTTCTCTTCTTTTCCTTTCTTTGAGGGAATTGAAGGAATCCACTGTGATCTGTTTCGAGCTTTTTCATTTGAAAAAGCTACAACCCGTTTTTTTCTTTGGAAACAAACGGGTGTGGGGCCTTTTAGGTCTCGCAATTCAATATACTTTATGAA	k__Fungi	p__Mucoromycota	c__Mucoromycetes	o__Mucorales	f__Cunninghamellaceae	g__Gongronella	0	0	0	0	0	0.00587363	0	0
ATAATGATGGCTTCCTTAGTGAGTGTTGGACCTTTCGGACCGACCTCTACCTAGGAAGTCTCTATACCTCTGTGCACTGTAATAGTATCGGGTCGAGGTAACGCAGCTTTTCGGAGCAGCGCAGCTTCGGCCCACAAACGGTCTTGACCGTATAAACAACTTTTAATTTTGACTGACTTTTGTTTCTAACGAATC	k__Fungi	p__Chytridiomycota	c__Rhizophydiomycetes	o__Rhizophydiales	f__Rhizophydiaceae	g__Rhizophydium	0	0	0	0	0	0	0.00517277	0
ATAAGCTTGGTTGGGTTGTTGCTGGCTCTTCGGAGCATGTGCACGCCTAACACCAACCTTTTACCACCTGTGCACCTTTTGTAGACCTGGATATCTCTCGAGGAAACTCGGTATGAGGACTGCTGTGCGTCAAGCCGGCTTTCCTTACATTTCCGGTCTATGTTTTTATATACACCTTCAGTATGTCTATGAATG	k__Fungi	p__Basidiomycota	c__Agaricomycetes	o__Agaricales	f__Tricholomataceae	g__Tricholoma	0.00422074	0	0	0	0	0	0.00517277	0.00125475
ATAAACCTGGCTTGGTTGTTGCTGGTCTTTTCGGAGACATGTGCACGCCTTGTCATCTTTATATTTCCACCTGTGCACCTTTTGTAGACTTGTAGACAGTTTTCCGAGGCAACTCGGTCGTGAGGAATTGCTTTTTAATGGGCTTTCCTTGAATGTCTTCAAGCCTATGTTTCATATACACCATAAGAAATGTAA	k__Fungi	p__Basidiomycota	c__Agaricomycetes	o__Agaricales	f__Strophariaceae	g__Stropharia	0	0	0	0	0	0	0.00517277	0
ATAACCGAGGTGCGAGGGCTGTCGCTGACCCGAAAGGTCGTGCACGCCCGAGTGCCCTCACACACATCCATCTCACCCCTATGTGCACCACCGCGTGGGTCCCCCTTTGGCTTGTTCGGAGGGGGGCTTACGTTTTCACACAAACTTTGTATGCAGTGTAGAATGTATTTTTTGTTTTTGCGATCACGCAATCAA	k__Fungi	p__Basidiomycota	c__Agaricomycetes	o__Russulales	f__Russulaceae	g__Russula	0	0	0	0	0	0	0	0.0025095
ATACAAACGCTTGGGTGTCTCTGCTTCGGCAAGCCCCTCGCACCCTTCACATCCATAACACCTGTGCACTGTAAGATGACTCTCTGGACTTCGGTCCTTGGGTTGTCTGACCTTTTTACAAACTATTATATGTAACAAATGTAGTCTTATTATAACAAAATAAAACTTTCAACAACGGATCTCTTGGCTCACACA	k__Fungi	p__Basidiomycota	c__Tremellomycetes	o__Tremellales	f__Cryptococcaceae	g__Cryptococcus	0	0	0	0	0	0	0	0.0025095
ATTTTGAAAGGCGAGTGCTTGATGCTGGCGCGGAGACGCGGACGTGCACGGCCCTTGTCCTCAATCCAATTCAACCCCTGTGCACCTTATGGGAGTTATTAGCTGGCGGGAATGTAATGTTGGTAGTCGAGAGACGAAGGCTTACGGATCGCCGGTGAACACTTCAAGTTTATTATCAACCTTTGTTGTCGTGTA	k__Fungi	p__Basidiomycota	c__Agaricomycetes	o__Hymenochaetales	f__Hymenochaetaceae	g__Phellinus	0.00422074	0	0	0	0	0	0	0
TTTTGAAAGGGGTTGTAGCTGGCCTTCCGAGGCATGTGCACGCCCTGCTCATTCCACTCTACACCTGTGCACTTACTGTGGGTCTCAGGCGAGCGTCGGTCGCTTCGCGGCGTCGTCGTTCAACTGGGCTCACGTTTTACTACAAACTATTAAAGTATCAGAATGTCTACTGCGAATTAACGCATTTAAATACAA	k__Fungi	p__Basidiomycota	c__Agaricomycetes	o__Polyporales	f__Polyporaceae	g__Daedaleopsis	0.00211037	0	0	0	0	0	0	0
ATAAACTTGATGTGGTTGTAGCTGACTTTCGCAAGAGAGTATGTGCTCGCCCGTCACCTTTATCTTTCCACCTGTGCACTTTTTGTAGATTTGAATTGTAGCTTTCCGAGGTAACTCGGTTGGGAGGAATGTCATTCGTGGCTTTTCTTGTAATACGTTCAAGTCTATGTTTTCATATACTCCAAAAATGTAACA	k__Fungi	p__Basidiomycota	c__Agaricomycetes	o__Agaricales	f__Cortinariaceae	g__Gymnopilus	0	0	0.00486397	0	0	0	0	0
GTTGGGGTCTTCCTGGCCCAACCTCCAACCCCATGTGTACCTATCTTTGTTGCTTTGGCGGGCCCGCTTGGGGTGACTCACCGGTGGCCTTGGCTGCCGAGCGCCCGCCAGAGACCCATCAAACCCTGTTAACTGTGACGTCTGAGTACCAACACAATCGTTAAAACTTTCAACAACGGATCTCTTGGTTCTGGC	k__Fungi	p__Ascomycota	c__Lecanoromycetes	o__Acarosporales	f__Acarosporaceae	g__Acarospora	0	0	0.00486397	0	0	0	0	0
GAAAACCTTTTTTTCGTGAGGTGTGGCTCGCACCTGTCTAACTAAACTGAGCTACCATTTTCAACACGGTTGCACGGGTGGGCCTGTTGATTAGTGCGGACGCGCTAGGAGACGGGTTTACCACTCAACACAAACACGTTTGATGATCTAGGATTTGAAGGAAGTTCATTTTACGATGGAACCGACTGGTAATGC	k__Fungi	p__Basidiomycota	c__Ustilaginomycetes	o__Ustilaginales	f__Ustilaginaceae	g__Ustilago	0	0	0.00324265	0	0	0	0	0
GTGACCGCGGCCGGCCCCCGGGCCGGTCCCGCACACCCCCTGTGTACCCCTCTGGTTGCTTCGGCGGGCCGCTGGGCCCCGTCCCGGCCGCCGCCCTCGGGCGGTGCGCGCCCGCCGGAAGACTTTGGAAACCCCCGTTTTGACCGTGACGTCCGAGCACCATTCAGTAAATGAAGCAAAAACTTTCAACAACGG	k__Fungi	p__Ascomycota	c__Dothideomycetes	o__Pleosporales	f__Didymosphaeriaceae	g__Didymosphaeria	0	0	0.00324265	0	0	0	0	0
ATTACATTTGAGAGAGAAAGGAGCGGACTGTTGCTGGTCTTTCGGTGACGCTGGATAACGGCCGAACCCGACTGACATTGTGCACGTTTGTGACTTTTTCGATCAATAAATTCTCCAACACACACCTGTGCACTTGTTGTAGGCTTTCGAAAGAAAGCCTATGTTTTCACACACACCTAATGTATGTCTATAGAA	k__Fungi	p__Basidiomycota	c__Agaricomycetes	o__Boletales	f__Hygrophoropsidaceae	g__Hygrophoropsis	0	0	0.00486397	0	0	0	0	0
GATGGGGTCTTTCAGGCCCAACCTCCAACCCCGTGCGTACCTACCTGCGTTGCTTTGGCGGGCCCGTTGGGTCGTTCCTCCGGTGGTCACCCAGGCCATCGAGTGCCCGTCAGAGACCCATCAAACCCTGTAAATTGTGACGTCTGAGTACCCATACAATCGTGAAAACTTTCAACAACGGATCTCTTGGTTCTG	k__Fungi	p__Ascomycota	c__Lecanoromycetes	o__Acarosporales	f__Acarosporaceae	g__Sarcogyne	0	0	0.00324265	0	0	0	0	0
GATCAGAGCCCGAGGCAAAGACAGGATGCTTGCGTCCGTCGGAGCGCTAGGGCTTCTCGCTGAACAAGTGAGGCAACATTATGTGAACTGTTTTGTCTCTGGCGGTGGGGTAGTGTCAAAACTACCTGTCAGCATCCGGGTTCTCTCGGTGTGCCGTGGACAAGCCGTCAATGGTGTATGTTTCATACAAACTTT	k__Fungi	p__Chytridiomycota	c__Spizellomycetes	o__Spizellomycetales	f__Powellomycetaceae	g__Powellomyces	0	0.00345191	0.00486397	0	0	0	0	0
GCCTTGGGCCGCTCGCGGGAGCTAGTCGCTTGCGACGACGCTGCCGAGGGTGCTTAGCCCTTGACTTATCACCTTGACTATGTGCACCTTTTGTTGTTTCCTCGGCAGGTCATCTGCCGCCAGGAACCCTCTAAACCTTTTTGCAAACAGCATCCAAACTTCTGAAAACAAACCAAATTATTTACAACTTTTAAC	k__Fungi	p__Ascomycota	c__Dothideomycetes	o__Pleosporales	f__Lentitheciaceae	g__Darksidea	0	0	0.00162132	0	0	0	0	0
ATCAAACAAGTTCATCTTGTTCTGATCCTGTGCACCTTATGTAGTCCCAAAGCCTTCACGGGCGGCGGTTGACTACGTCTACCTCACACCTTAAAGTATGTTAACGAATGTAATCATGGTCTTGACAGACCCTAAAAAGTTAATACAACTTTCGACAACGGATCTCTTGGCTCTCGCATCGATGAAGAACGCAGC	k__Fungi	p__Basidiomycota	c__Agaricomycetes	o__Agaricales	f__Schizophyllaceae	g__Schizophyllum	0	0	0	0.00407686	0	0	0	0
ATGAATAGAAGGTTTTGCTGCTGGCCTTACACCAAGGCATGTGCGCACCTTCAAATTTCTAATCCACATACACCTGTGAACCTTAGACGTAGATTGGACTCCCGGCTTCTATTTGGAGCCGTGAGCGGTTTCTAGGAGGTTTTTCCTTCAAAGAGACTGAGTCTGACTCGTCTACTTTAACATATACCCCTAAAC	k__Fungi	p__Basidiomycota	c__Agaricomycetes	o__Geastrales	f__Sphaerobolaceae	g__Sphaerobolus	0	0	0	0.00407686	0	0	0	0
ATTCTTCGGTGCAGCCAGCGCTTCCACAGCGCGGCAGCCCAAACCTTACACACTGTGATTAGTTTTTTTACTATTTACTTTGGCTGCGCAAGTGGCCAAAGGTCTTAAACACAAAGATTTATATCTTTTTTTACAAAATTTAGTCAATGAAGTTTTAATACTATAATCTTCAAAACTTTCAACAACGGATCTCTT	k__Fungi	p__Ascomycota	c__Saccharomycetes	o__Saccharomycetales	f__Phaffomycetaceae	g__Cyberlindnera	0	0	0	0.00407686	0	0	0	0
GAACTTGCCCTTCGGGGTAGATCTCCCACCCTTTGTTTACAATACCATTGTTGCTTTGGCAGGCCCGTCTTCGGACCACCGGCTTCGGCTGGTCAGTGTCTGCCAGAGGACCCAAAACTCTTTATAATTTATTGTCTGAGTACTATATAATAGTTAAAACTTTCAACAACGGATCTCTTGGTTCTGGCATCGATG	k__Fungi	p__Ascomycota	c__Leotiomycetes	o__Helotiales	f__Helotiaceae	g__Claussenomyces	0	0	0	0.00407686	0	0	0	0
TTCTTTTTGCCAGCGCTTAATTGCGCGGCGAAAAAACCTTACACACAGTGTTTTTTGTTATTACAAGAACTTTTGCTTTGGTCTGGACTAGAAATAGTTTGGGCCAGAGGTTTACTGAACTAAACTTCAATATTTATATTGAATTGTTATTTATTTAATTGTCAATTTGTTGATTAAATTCAAAAAATCTTCAAA	k__Fungi	p__Ascomycota	c__Saccharomycetes	o__Saccharomycetales	f__Debaryomycetaceae	g__Debaryomyces	0	0	0	0	0.0107933	0	0	0
ACTTTGAACACTTTGTACTCTTGTCTGTTGCTGGCTTCTTCGGAAGTATGTGCACGCTTGAGTGCAAGGGTCTTCTTTGTCCACCTGTGCACCTTTTGTAGATCTGGATACCTCTCGCCTTACCCAAGGCGGATTTTGAAGGGTTGCTACTTCGTAGCTCCCTTTGTTTTCCAGATCTATGTCTATATCATCTCA	k__Fungi	p__Basidiomycota	c__Agaricomycetes	o__Agaricales	f__Physalacriaceae	g__Strobilurus	0	0	0	0	0.0107933	0	0	0
TAATAATCCCGCGGAACAGGATGAGTGGACCGAAAATGCCTTGCGCTTTTCGAGGACGAAAGTCTCTTGAAGCCTCCTGGTTCTGCGGATGAAAGTAGGCCCTTACGGGCAAAGACCTTTTGTGAACTGTTTCTGTCTCTGGCGGTGGGGTAGAACGCGGGCAACCGCCTCTATCTGTCAGCTCGGGCAACCGGG	k__Fungi	p__Chytridiomycota	c__Spizellomycetes	o__Spizellomycetales	f__Spizellomycetaceae	g__Spizellomyces	0	0	0	0	0.00719554	0	0	0
CGAAAGCTATAGCTCCTTCGGGGGCTATTGCATCCACCCTTTGTCTACGTGTACCTCTTGTTGTTTCCTCGGCAGGCTTGCCTGCCGCTAGGAACCCCTTAAACTCTTGTATTTACAGTATTAAAATCTCTGATAACTATTTAAATTATTACAACTTTCAACAATGGATCTCTTGGTTCTGGCATCGATGAAGAA	k__Fungi	p__Ascomycota	c__Dothideomycetes	o__Pleosporales	f__Massarinaceae	g__Saccharicola	0	0	0	0	0	0	0	0.0025095
ATAAACTTGGTTGGGTTGTTGCTGGCTTTTCGGAGCATGTGCACACCTAGCACCATTTTTACCACCTGTGCACATTTTGTAGATTTGAAACACCTCTTGGGGAAACTCAGTTTGAGGAATGCTTATGGGCGCAAGCCTTTTAGGCTTTCCTTGCGTTTCAAGTCTATGTTTTTATATACCCCACATGAATGTAAT	k__Fungi	p__Basidiomycota	c__Agaricomycetes	o__Agaricales	f__Tricholomataceae	g__Lepista	0	0	0	0	0	0	0	0.00125475
ATGTTTGAAGTAGTTGAGCTGGTCTTAACGGACATGTGCTTGCTGCTTCTATTCATCTCATCCACCTGTGCACTTATTGTAGAGCTTCGAGGAACGTCCTAGTTCATTCTGGGATTAGTATTCCAGTTCTATGTATTTTACAAACTCTATGAATGTCTTGAATGTCTTTTATTGGGACTTGATTGACCCTTTAAA	k__Fungi	p__Basidiomycota	c__Agaricomycetes	o__Agaricales	f__Omphalotaceae	g__Marasmiellus	0.00422074	0	0	0	0	0	0	0
TTTTTAAAGAAAGGTGGGCTTTGAGTTGTTGCTGGCCTCTAATGTAGGGGCATGTGCATGCTTGAGCTTTCACTTTTTCTTCAAATTCACACCATGTGCACCTCTTGTAGGTCTTTCGAGATCTATGTATTTTCATTATACCCCAATGTATGTTTTAAAGAATGTTTATCTTATTATTGCACGGTTACTTTTGTA	k__Fungi	p__Basidiomycota	c__Agaricomycetes	o__Boletales	f__Tapinellaceae	g__Tapinella	0.00422074	0	0	0	0	0	0	0
ATTTGGAGGCTGTCGCTGGCTAGGTCATTCTAGCATGTGCACGTCTACTCTTTTAAACACACTTGTGAACCCATTGTAGATCGAGTCCATCGAAAAGTAGCATCAAACTACCTAATTAGAGGGCTGATTGGCTTATTGAAAAGTATGAGGCTTATTGAAAAGTAGTGTGAACTACCTAATAGAAAGCTTAGTACC	k__Fungi	p__Basidiomycota	c__Agaricomycetes	o__Boletales	f__Boletaceae	g__Leccinum	0	0.00345191	0	0	0	0	0	0
ATAAATTTGGTTGGGCTGTTGCTGGCTTCTAGGAGCATGTGCACGCCTAGCACCACTTTTACCACCTGTGCACCTTTTGTAGACCTGGAATACCTCTCGAGGAAACTCGGTTTGAGGACTGCTGAGCGAAAGCCTGGCTTTCCTTGCATTCTGGTCTATGTCTTTACATACCCCATATGAATGTAACAGAATGTC	k__Fungi	p__Basidiomycota	c__Agaricomycetes	o__Agaricales	f__Lyophyllaceae	g__Lyophyllum	0	0	0	0	0.00359777	0	0	0
ATGATATATTTCTAGGTTTGTAGTCTATTACTTTACGGTAATGTGATTCGCCTAGAAATATCAACAACCCAATGTGCACTGTTTCTGTTTTTCGGGTGATTGATTTCTGCAGTAATTTAATTATTACGGTTTAAAGAAATTGCCCGGCAGTTTATAAACCCAATTTTAATTATTAGTCTGATTATTTCTGAAAAT	k__Fungi	p__Chytridiomycota	c__Rhizophydiomycetes	o__Rhizophydiales	f__Rhizophydiales_fam_Incertae_sedis	g__Operculomyces	0	0	0	0	0.00719554	0	0	0
